# Supplementary material for: Sequence analysis of the GP5 protein of porcine reproductive and respiratory syndrome virus in Vietnam from 2007 to 2023
Source: Front Microbiol. 2024 Oct 1;15:1475208. doi: 10.3389/fmicb.2024.1475208 (PMC11473425; doi:10.3389/fmicb.2024.1475208)
Supplement: Supplementary file 1 [file Table_1.XLSX]

## Sheet: Sheet1
Supplementary Table S1. Reference information for the GP5 sequence of 292 PRRSV-2 strains
Year	Area	Strain	Genbank Accession number
2007	Viet Nam	SRV07	JX512910
2008	Viet Nam	DN452	JQ860363
2008	Viet Nam	DN460	JQ860364
2008	Viet Nam	DN444	JQ860362
2008	Viet Nam	DN499	JQ860365
2008	Viet Nam	DN694	JQ860366
2008	Viet Nam	DN153	JQ860371
2009	Viet Nam	28SGVN	GU187016
2009	Viet Nam	T3SGVN	GU187013
2009	Viet Nam	BCL-PS 100	GU187014
2009	Viet Nam	82DNVN	GU187015
2009	Viet Nam	DN292	JQ860372
2009	Viet Nam	DN88	JQ860370
2009	Viet Nam	3BRVTVN	GU187017
2009	Viet Nam	DN44	JQ860368
2009	Viet Nam	DN42	JQ860367
2009	Viet Nam	DN59	JQ860369
2009	Viet Nam	DN1155	JQ860374
2009	Viet Nam	DN1107	JQ860373
2010	Viet Nam	MB6	KM244761
2010	Viet Nam	Hanvet1.vn	KU842720
2010	Viet Nam	02HY-2010	MZ787938
2010	Viet Nam	10Bali	KF523295
2010	Viet Nam	10186-614	LC569874
2010	Viet Nam	NA/VIE/V001/2010	KF698650
2010	Viet Nam	NA/VIE/V056/2010	KF698651
2010	Viet Nam	10HuY	KF523293
2010	Viet Nam	10TiGi	KF523294
2010	Viet Nam	10NgAn	KF523296
2010	Viet Nam	10QuNi	KF523297
2010	Viet Nam	4793TG	HQ700874
2010	Viet Nam	5076HCM	HQ700875
2010	Viet Nam	5077HCM	HQ700876
2010	Viet Nam	5111HCM	HQ700877
2010	Viet Nam	5112HCM	HQ700878
2010	Viet Nam	5172HCM	HQ700879
2010	Viet Nam	5215HCM	HQ700880
2010	Viet Nam	5251HCM	HQ700881
2010	Viet Nam	5321HCM	HQ700883
2010	Viet Nam	5280DAKN	HQ700882
2010	Viet Nam	5339HCM	HQ700884
2010	Viet Nam	5386BT	HQ700885
2010	Viet Nam	5402BD	HQ700886
2010	Viet Nam	5445HCM	HQ700887
2010	Viet Nam	HCMC-3336	HQ540646
2010	Viet Nam	HCMC-3341	HQ540647
2010	Viet Nam	HCMC-3374	HQ540648
2010	Viet Nam	HCMC-3411	HQ540649
2010	Viet Nam	HCMC-3416	HQ540650
2010	Viet Nam	HCMC-3440	HQ540651
2010	Viet Nam	HCMC-3703	HQ540652
2010	Viet Nam	HCMC-2394	HQ540653
2010	Viet Nam	HCMC-3867	HQ540654
2010	Viet Nam	HCMC-3881	HQ540655
2010	Viet Nam	HCMC-3447	HQ540656
2010	Viet Nam	HCMC-4288	HQ540657
2010	Viet Nam	HCMC-3905	HQ540658
2010	Viet Nam	HCMC-3931	HQ540659
2010	Viet Nam	HCMC-4023	HQ540660
2010	Viet Nam	HCMC-4094	HQ540661
2010	Viet Nam	HCMC-4282	HQ540663
2010	Viet Nam	HCMC-4352	HQ540664
2010	Viet Nam	HCMC-4357	HQ540665
2010	Viet Nam	HCMC-4412	HQ540666
2010	Viet Nam	HCMC-4413	HQ540667
2010	Viet Nam	HCMC-4416	HQ540668
2010	Viet Nam	347-T-KS	AB588636
2010	Viet Nam	347 KS	AB588637
2010	Viet Nam	171-NA	AB588638
2010	Viet Nam	BD.R1	JQ860381
2010	Viet Nam	HCM.D06	JQ860380
2010	Viet Nam	HCM.CC3	JQ860379
2010	Viet Nam	DN11	JQ860378
2010	Viet Nam	DN5.2	JQ860377
2010	Viet Nam	DN4	JQ860376
2010	Viet Nam	DN1	JQ860375
2011	Viet Nam	NAVET/TG/PVR34	MZ934413
2011	Viet Nam	HUA/HP1963	KF699844
2011	Viet Nam	HUA-Viet.labPRRS1	AB856283
2011	Viet Nam	HUA-Vet.lab PRRS2	AB856284
2012	Viet Nam	HUA/HP1962	KY190023
2012	Viet Nam	HUA/HP2228	KF699845
2012	Viet Nam	HUA-Vet.lab PRRS3	AB856285
2012	Viet Nam	HUA-Vet.lab PRRS4	AB856286
2012	Viet Nam	HUA-Vet.lab PRRS5	AB856287
2012	Viet Nam	CT.HS1	JQ860384
2012	Viet Nam	CT.C2	JQ860383
2012	Viet Nam	CT.C1	JQ860382
2012	Viet Nam	HG.RV2	JQ860391
2012	Viet Nam	HG.RV1	JQ860390
2012	Viet Nam	DT9	JQ860389
2012	Viet Nam	DT8	JQ860388
2012	Viet Nam	DT7	JQ860387
2012	Viet Nam	CT.HS3	JQ860386
2012	Viet Nam	HUA/HP5	KX424914
2012	Viet Nam	HUA/HP13	KX424915
2012	Viet Nam	HUA/HP14	KX424912
2012	Viet Nam	HUA/HP16	KX424913
2012	Viet Nam	CT.HS2	JQ860385
2013	Viet Nam	HUA/HP6	KX424902
2013	Viet Nam	HUA/HP7	KX424903
2013	Viet Nam	HUA/HP8	KX424908
2013	Viet Nam	HUA/HP9	KX424904
2013	Viet Nam	HUA/HP10	KX424905
2013	Viet Nam	HUA/HP11	KX424906
2013	Viet Nam	HUA/HP12	KX424907
2013	Viet Nam	HUA/HP15	KX424909
2013	Viet Nam	HUA/HP17	KX424911
2013	Viet Nam	HUA/HP18	KX424910
2013	Viet Nam	HUA/HP19	KX424901
2013	Viet Nam	HuA/HP20	KX424900
2013	Viet Nam	HUA/HP21	KY190032
2013	Viet Nam	HUA/HP22	KY190031
2013	Viet Nam	HUA/HP23	KX424897
2013	Viet Nam	VN/NIVR-13	MZ158157
2013	Viet Nam	NamDinh-01	LC361112
2013	Viet Nam	NamDinh-02	LC361113
2013	Viet Nam	NamDinh-05	LC361114
2013	Viet Nam	NamDinh-06	LC361115
2013	Viet Nam	HUA/HP39	KY190026
2013	Viet Nam	HUA/HP40	KY190028
2013	Viet Nam	D11/HT2/VN_2013	KR261784
2013	Viet Nam	D9/AG1/VN_2013	KR261788
2013	Viet Nam	D1/HCM1/VN_2013	KR261789
2013	Viet Nam	D10/BD1/VN_2013	KR261796
2013	Viet Nam	D3/BRTV1/VN_2013	KR261797
2013	Viet Nam	D9/AG2/VN_2013	KR261801
2013	Viet Nam	D12/HY/VN_2013	KR261804
2013	Viet Nam	MN1	KM244763
2013	Viet Nam	HUA/HP1	KF699846
2013	Viet Nam	HUA/HP2	KF699847
2013	Viet Nam	HUA/HP3	KF699848
2013	Viet Nam	HUA/HP4	KF699849
2014	Viet Nam	HUA/HP24	KX424896
2014	Viet Nam	HUA/HP25	KX424895
2014	Viet Nam	HUA/HP26	KX424894
2014	Viet Nam	HUA-HP27	KX424893
2014	Viet Nam	HUA/HP28	KX424892
2014	Viet Nam	HUA/HP29	KY190034
2014	Viet Nam	VN/NIVR-14	MZ158158
2014	Viet Nam	D29/DN5/VN_2014	KR261772
2014	Viet Nam	D33/HCM3/VN_2014	KR261773
2014	Viet Nam	D42/DN6/VN_2014	KR261774
2014	Viet Nam	D28/BT3/VN_2014	KR261775
2014	Viet Nam	D8/DN3/VN_2014	KR261776
2014	Viet Nam	D54/DN11/VN_2014	KR261777
2014	Viet Nam	D49/DN9/VN_2014	KR261779
2014	Viet Nam	D14/DN12/VN_2014	KR261780
2014	Viet Nam	D21/BT1/VN_2014	KR261781
2014	Viet Nam	D41/BT4/VN_2014	KR261782
2014	Viet Nam	D50/BD7/VN_2014	KR261783
2014	Viet Nam	D20/BDi1/VN_2014	KR261785
2014	Viet Nam	D32/ST2/VN_2014	KR261786
2014	Viet Nam	D44/DN8/VN_2014	KR261787
2014	Viet Nam	D15/BD3/VN_2014	KR261790
2014	Viet Nam	D23/Btr1/VN_2014	KR261791
2014	Viet Nam	D43/DN7/VN_2014	KR261792
2014	Viet Nam	D30/BD5/VN_2014	KR261793
2014	Viet Nam	D16/HCM2/VN_2014	KR261794
2014	Viet Nam	D13/BD2/VN_2014	KR261795
2014	Viet Nam	D24/BD4/VN_2014	KR261798
2014	Viet Nam	D27/BT2/VN_2014	KR261799
2014	Viet Nam	D22/ST1/VN_2014	KR261800
2014	Viet Nam	D51/DN10/VN_2014	KR261802
2014	Viet Nam	D18/ST0/VN_2014	KR261803
2014	Viet Nam	D31/BD6/VN_2014	KR261805
2014	Viet Nam	KTY-PRRS-06	LC192542
2014	Viet Nam	KTY-PRRS-07	LC192545
2014	Viet Nam	KTY-PRRS-08	LC192548
2015	Viet Nam	HUA/HP30	KX424890
2015	Viet Nam	HUA/HP31	KX424889
2015	Viet Nam	HUA/HP32	KX424888
2015	Viet Nam	HUA/HP33	KX424887
2015	Viet Nam	HUA/HP34	KX424886
2015	Viet Nam	HUA/HP35	KX424885
2015	Viet Nam	HUA/HP36	KX424884
2015	Viet Nam	HUA/HP37	KX424883
2015	Viet Nam	HUA/HP38	KY190033
2015	Viet Nam	HUA/HP42	KY190030
2015	Viet Nam	HUA/HP41	KY190029
2015	Viet Nam	HUA/HP38	KY190033
2015	Viet Nam	VN/NIVR-15	MZ158159
2015	Viet Nam	BN_10	LC105643
2015	Viet Nam	HY_09	LC105644
2015	Viet Nam	KTY_PRRS_02	LC102500
2015	Viet Nam	KTY_PRRS_01	LC102499
2015	Viet Nam	KTY_PRRS_03	LC102501
2016	Viet Nam	HUA/HP44	KY190024
2016	Viet Nam	HUA/HP45	KY190025
2016	Viet Nam	HUA/HP43	KY190027
2020	Viet Nam	P2581	MW366748
2021	Viet Nam	VNUA/PRRSV/DNai1/21	OR800803
2021	Viet Nam	VNUA/PRRSV/TN1/21	OR800804
2021	Viet Nam	VNUA/PRRSV/TH2/21	OR800808
2021	Viet Nam	VNUA/PRRSV/GLai1/21	OR800805
2021	Viet Nam	VNUA/PRRSV/PT2/21	OR800813
2021	Viet Nam	VNUA/PRRSV/TN2/21	OR800812
2021	Viet Nam	VNUA/PRRSV/NB1/21	OR800811
2021	Viet Nam	VNUA/PRRSV/PT1/21	OR800810
2021	Viet Nam	VNUA/PRRSV/TH4/21	OR800814
2021	Viet Nam	VNUA/PRRSV/TH5/21	OR800815
2021	Viet Nam	VNUA/PRRSV/HY2/21	OR800816
2021	Viet Nam	VNUA/PRRSV/TH3/21	OR800809
2021	Viet Nam	VN/HVHP1/2021	MZ218074
2021	Viet Nam	VN/HVHP2/2021	MZ218075
2021	Viet Nam	VN/HVDN1/2021	MZ218076
2021	Viet Nam	VN/HVDN2/2021	MZ218077
2021	Viet Nam	VN/HVDkN1/2021	MZ218078
2021	Viet Nam	VN/HVDkN2/2021	MZ218079
2021	Viet Nam	VN/HVVP1/2021	MZ218080
2021	Viet Nam	VN/HVLC1/2021	MZ218081
2021	Viet Nam	VN/HVDkN3/2021	MZ218082
2021	Viet Nam	VN/HVDN3/2021	MZ218083
2021	Viet Nam	VN/HVDN4/2021	MZ218084
2021	Viet Nam	VN/HVDkN4/2021	MZ218085
2021	Viet Nam	VN/HVBP1/2021	MZ218086
2021	Viet Nam	VN/HVBTh1/2021	MZ218087
2021	Viet Nam	VN/HVBP2/2021	MZ218088
2021	Viet Nam	VN/HVBP3/2021	MZ218089
2021	Viet Nam	VN/HVBP4/2021	MZ218090
2021	Viet Nam	VN/HVHP3/2021	MZ218091
2021	Viet Nam	VN/HVHP4/2021	MZ218092
2022	Viet Nam	VNUA/PRRSV/Hanoi3/22	OR800822
2022	Viet Nam	VNUA/PRRSV/HN1/22	OR800821
2022	Viet Nam	VNUA/PRRSV/Hanoi2/22	OR800820
2022	Viet Nam	VNUA/PRRSV/HY2/22	OR800819
2022	Viet Nam	VNUA/PRRSV/HY1/22	OR800818
2022	Viet Nam	VNUA/PRRSV/Hanoi1/22	OR800817
2022	Viet Nam	VNUA/PRRSV/HY3/22	OR800823
2022	Viet Nam	VNUA/PRRSV/Hanoi5/22	OR800827
2022	Viet Nam	VNUA/PRRSV/Hanoi4/22	OR800826
2022	Viet Nam	VNUA/PRRSV/NB1/22	OR800825
2022	Viet Nam	VNUA/PRRSV/TH1/22	OR800824
2022	Viet Nam	VNUA/PRRSV/TH2/22	OR800829
2022	Viet Nam	VNUA/PRRSV/Hanoi6/22	OR800830
2022	Viet Nam	VNUA/PRRSV/TB1/22	OR800831
2022	Viet Nam	VNUA/PRRSV/VP1/22	OR800832
2022	Viet Nam	VNUA/PRRSV/HP1/22	OR800833
2022	Viet Nam	VNUA/PRRSV/VP2/22	OR800835
2022	Viet Nam	VNUA/PRRSV/TQ1/22	OR800834
2022	Viet Nam	VNUA/PRRSV/HY5/22	OR800837
2022	Viet Nam	VNUA/PRRSV/Hue1/22	OR800836
2022	Viet Nam	VNUA/PRRSV/Hanoi7/22	OR800839
2022	Viet Nam	VNUA/PRRSV/HN2/22	OR800838
2023	Viet Nam	VNUA/PRRSV/TH1/23	OR800842
2023	Viet Nam	VNUA/PRRSV/TB2/23	OR800841
1996	China	BJ-4	AF331831
1996	China	CH-1a	AY032626
2006	China	JXA1	EF112445
2007	China	GD	EU109503
2008	China	CH-1R	EU807840
2008	China	WUH3	HM853673
2009	China	09HUB1	JF268682
2010	China	FS	JF796180
2012	China	TJM-F92	MN508255
2013	China	HeNan-A9	KJ546412
2014	China	SDZZ	KY373217
2015	China	15GD3	KX815409
2016	China	HNhx	KX766379
2017	China	GDZQ	KY488473
2018	China	HB18-41	MT268280
2019	China	SC/DJY	MT075480
2020	China	rJXA1-R	MT163314
2021	China	JS2021NADC34	MZ820388
2022	China	PRRSV-CH-SDLY27-2022	OP730529
2023	China	GD-7	OR711915
2023	China	TZJ3005	OR826313
1992	USA	VR-2332	EF536003
1993	USA	ATCC VR-2332	U87392
1996	USA	SDSU73	JN654458
1998	USA	RespPRRS MLV	AF066183
1999	USA	MLV RespPRRS/Repro	AF159149
2002	USA	P129	AF494042
2003	USA	JA142	AY424271
2004	USA	NVSL 97-7895	AY545985
2005	USA	MN184A	DQ176019
2007	USA	PRRSV2/USA/LS12/2007	KU502673
2008	USA	NADC30	JN654459
2008	USA	NADC31	JN660150
2009	USA	PRRSV2/USA/Lab7	MT269876
2010	USA	IP178	MZ304150
2013	USA	IA/2013/ISU-1	MF326988
2014	USA	SDSU47	KT258009
2014	USA	IA/2014/NADC34	MF326985
2015	USA	A2MC2-P90	KU318406
2016	USA	NCV1	ON950548
2017	USA	NC_134/2017	ON844087
2018	USA	ISU1014_ZMAC	ON100575
2018	USA	PRRSGard	OR293983
2020	USA	NC20-1	OR805486
2021	USA	PF21	MW592736
2022	USA	USA/IN/04584GF/2022	OR669517
