# Supplementary material for: Sequence analysis of the GP5 protein of porcine reproductive and respiratory syndrome virus in Vietnam from 2007 to 2023
Source: Front Microbiol. 2024 Oct 1;15:1475208. doi: 10.3389/fmicb.2024.1475208 (PMC11473425; doi:10.3389/fmicb.2024.1475208)
Supplement: Supplementary file 2 [file Table_2.XLSX]

## Sheet: Sheet1
Supplementary Table S2. Percentage identity of the nucleotide homologies of 52 PRRSV-1 GP5 strains
	1	2	3	4	5	6	7	8	9	10	11	12	13	14	15	16	17	18	19	20	21	22	23	24	25	26	27	28	29	30	31	32	33	34	35	36	37	38	39	40	41	42	43	44	45	46	47	48	49
1	***	99.5	84.5	98.3	85	99.5	84.7	98.5	85	85.1	84.8	85.1	85.1	85.1	85	85	84.2	85.8	86.3	84.8	85	86.3	86.5	86	86.1	81.7	86.8	83	84	82.3	83.2	83.2	84	86	83.3	83.2	83.3	84.2	86	84	84	82.5	86.5	84.7	85.5	78.9	76.6	76.4	79.2
2	0.5	***	84.2	97.9	84.7	99	84.5	98.3	84.7	84.8	84.5	85.1	85.1	85.1	84.7	85	83.8	85.5	86.3	84.8	85	86.3	86.5	86	86.1	81.7	86.8	83	83.7	82	83.2	83.2	83.7	85.6	83	82.8	83.3	83.8	86	84	84	82	86.5	84.3	85.5	78.9	76.4	76.6	79.2
3	18.1	18.6	***	84	98.2	84.7	98.2	84.2	98.5	98.3	98.3	98	98	98	98.2	97.9	98.3	97.7	85.6	84.7	84.8	85.6	85.8	86	85.8	82.2	85.8	86.3	85.1	82.3	83.5	85	82.8	84.5	83.3	83.2	85.3	85.3	85.5	84.8	83.5	82.3	86	85.6	84.5	81.5	79.7	76.9	80.4
4	1.7	2.2	18.7	***	84.5	98.2	84.2	99	84.5	84.7	84.3	84.7	84.7	84.7	84.5	84.5	83.7	85.3	85.5	84	84.2	85.5	85.6	85.3	85.3	81.2	86	83	83.5	82	83.2	82.7	83.2	85.1	82.8	82.8	82.8	83.7	85.5	83.5	83.5	82	85.6	84.3	85.3	78.4	76.1	76.1	79.9
5	17.4	17.9	1.8	18	***	85.1	99	84.7	98.3	98.2	98.2	98.8	98.8	98.8	100	98.7	97.9	97.5	85.5	84.5	84.7	85.5	85.6	85.5	85.6	82.3	85.6	85.8	85.6	82.8	83.7	85.1	83	84.7	83.8	83.7	84.8	85.1	85.3	84.7	83.3	81.5	85.8	85.6	84.7	81	79.2	76.4	80.5
6	0.5	1	17.9	1.8	17.2	***	84.8	98.3	85.1	85.3	85	85.3	85.3	85.3	85.1	85.1	84.3	86	86.1	84.7	84.8	86.1	86.3	85.8	86	81.8	86.6	83.2	84.2	82.5	83	83	84.2	86.1	83.5	83	83.5	84.7	86.1	84.5	84.2	83	86.3	84.5	85.6	79	77.1	76.9	79
7	17.7	17.9	1.7	18.3	0.8	17.4	***	84.5	98.3	98.2	98.2	99	99	99	99	98.8	97.9	97.5	85.5	84.5	84.7	85.5	85.6	85.5	85.6	82.3	85.6	86.1	85.6	82.7	84	85.5	82.7	84.5	83.8	83.7	84.8	85	85.3	84.7	83.7	81.7	85.8	85.8	84.7	81.4	79.4	76.4	80.4
8	1.5	1.7	18.5	1	17.8	1.7	17.9	***	84.7	84.8	84.5	85.1	85.1	85.1	84.7	85	83.8	85.5	86	84.5	84.7	86	86.1	85.6	85.8	82	86.5	83	83.7	81.8	83.2	83.2	83.7	85.5	83	82.8	83.3	83.8	86	84	84	82.5	86.1	84	85.8	79.2	76.4	76.6	80.2
9	17.4	17.9	1.5	18	1.7	17.2	1.5	17.8	***	99.5	99.5	98.2	98.2	98.2	98.3	98	98.3	97.9	85.3	84.3	84.5	85.3	85.5	85.3	85.5	82.8	85.5	86.3	85.8	83.2	84.2	85.3	83.2	84.8	83.7	83.5	85	85.3	85.1	84.8	83.5	82	85.6	86	84.8	81.8	79.7	77.2	80.4
10	17.2	17.6	1.7	17.8	1.8	17	1.7	17.6	0.5	***	99.7	98	98	98	98.2	97.9	98	97.7	85.5	84.5	84.7	85.5	85.6	85.5	85.6	83	85.6	86.1	85.3	82.8	83.7	85.3	82.8	85	83.5	83.3	84.8	85.1	85.3	84.7	83.3	81.8	85.8	85.8	84.7	81.7	79.9	76.9	80.9
11	17.6	18.1	1.7	18.3	1.8	17.4	1.7	18.1	0.5	0.3	***	98	98	98	98.2	97.9	98	97.7	85.1	84.2	84.3	85.1	85.3	85.1	85.3	82.7	85.3	86.5	85.3	82.7	84	85	82.8	84.8	83.5	83.3	84.8	85.1	85	84.7	83.3	81.8	85.5	85.8	84.3	81.4	80.2	77.2	80.5
12	17.2	17.2	2	17.8	1.2	17	0.8	17.2	1.8	2	2	***	100	100	98.8	99.8	97.7	97.4	85.8	84.8	85	85.8	86	85.8	86	82.3	86	86.3	85.5	82.3	83.8	85.3	82.5	84.5	83.7	83.5	85.1	85.1	85.6	85.3	83.7	82.2	86.1	85.8	84.7	81.2	79.2	76.6	79.9
13	17.2	17.2	2	17.8	1.2	17	0.8	17.2	1.8	2	2	0	***	100	98.8	99.8	97.7	97.4	85.8	84.8	85	85.8	86	85.8	86	82.3	86	86.3	85.5	82.3	83.8	85.3	82.5	84.5	83.7	83.5	85.1	85.1	85.6	85.3	83.7	82.2	86.1	85.8	84.7	81.2	79.2	76.6	79.9
14	17.2	17.2	2	17.8	1.2	17	0.8	17.2	1.8	2	2	0	0	***	98.8	99.8	97.7	97.4	85.8	84.8	85	85.8	86	85.8	86	82.3	86	86.3	85.5	82.3	83.8	85.3	82.5	84.5	83.7	83.5	85.1	85.1	85.6	85.3	83.7	82.2	86.1	85.8	84.7	81.2	79.2	76.6	79.9
15	17.4	17.9	1.8	18	0	17.2	0.8	17.8	1.7	1.8	1.8	1.2	1.2	1.2	***	98.7	97.9	97.5	85.5	84.5	84.7	85.5	85.6	85.5	85.6	82.3	85.6	85.8	85.6	82.8	83.7	85.1	83	84.7	83.8	83.7	84.8	85.1	85.3	84.7	83.3	81.5	85.8	85.6	84.7	81	79.2	76.4	80.5
16	17.4	17.4	2.2	18	1.3	17.2	1	17.4	2	2.2	2.2	0.2	0.2	0.2	1.3	***	97.5	97.2	85.6	84.7	84.8	85.6	85.8	85.6	85.8	82.2	85.8	86.1	85.3	82.3	84	85.1	82.3	84.5	83.5	83.3	85	85.1	85.5	85.3	83.5	82.2	86	86	84.5	81.2	79.2	76.6	79.7
17	18.5	19	1.7	19.2	2.2	18.3	2	19	1.7	2	2	2.4	2.4	2.4	2.2	2.5	***	97	85.1	84.2	84.3	85.1	85.3	85.1	85.3	82.2	85.3	86.6	85	82	84	85.5	83	84	82.7	82.8	84.5	85.1	85	84.7	83	81.8	85.5	85.8	84.2	82	79.7	77.6	79.7
18	16.3	16.8	2.4	17	2.5	16.1	2.4	16.8	2.2	2.4	2.4	2.7	2.7	2.7	2.5	2.9	3	***	86	84.5	84.7	86.3	86.1	86	86.1	83.3	86.1	86.6	85.8	83.5	84.2	85.5	83.8	85	84.7	84.2	85.1	85.8	86.1	85.3	84	82.3	86.3	86.5	84.8	81.5	79.2	76.4	80.9
19	15.4	15.4	16.6	16.4	16.8	15.6	16.6	15.8	17	16.8	17.2	16.3	16.3	16.3	16.8	16.6	17.2	16.1	***	96.9	97	99.3	99.5	98.7	98.5	87	98.8	86.5	85.3	85	84.5	87.1	85.6	84.3	85.8	86	90.4	91.4	94.6	90.6	89.8	87.1	99.3	88	89.1	80.5	78.5	77.1	81
20	17.4	17.4	17.9	18.5	18.1	17.6	17.9	17.8	18.4	18.1	18.6	17.7	17.7	17.7	18.1	17.9	18.6	18.1	3.2	***	99.8	96.5	96.7	96.9	96.4	86	96	85.3	84.5	84.7	83.7	86.1	85.6	83.2	85	85.1	89.6	89.9	92.6	89.4	89.3	87	96.9	87.3	88.3	80.2	78.9	77.4	82.2
21	17.1	17.1	17.7	18.2	17.9	17.4	17.7	17.6	18.1	17.9	18.4	17.4	17.4	17.4	17.9	17.7	18.3	17.9	3.1	0.2	***	96.7	96.9	97	96.5	86.1	96.2	85.5	84.3	84.8	83.5	86.3	85.5	83.3	84.8	85	89.4	89.8	92.7	89.3	89.1	86.8	97	87.5	88.4	80.4	79	77.6	82
22	15.4	15.4	16.6	16.4	16.8	15.6	16.6	15.8	17	16.8	17.2	16.3	16.3	16.3	16.8	16.6	17.2	15.6	0.7	3.6	3.4	***	99.8	98.7	98.5	86.6	98.8	86.5	85.3	85	84.8	87.1	85.6	84.3	86.1	86	90.1	91.1	94.2	90.3	89.8	86.8	99.7	88.1	89.1	80.5	78.2	77.1	81
23	15.2	15.2	16.3	16.2	16.6	15.4	16.4	15.6	16.8	16.6	17	16.1	16.1	16.1	16.6	16.3	17	15.8	0.5	3.4	3.2	0.2	***	98.8	98.7	86.8	99	86.6	85.5	85.1	84.7	87.3	85.8	84.5	86.3	86.1	90.3	91.3	94.4	90.4	89.9	87	99.8	88.3	89.3	80.7	78.4	77.2	81.2
24	15.8	15.8	16.1	16.6	16.8	16	16.6	16.2	17	16.8	17.2	16.3	16.3	16.3	16.8	16.6	17.2	16.1	1.3	3.2	3.1	1.3	1.2	***	98.5	86.6	98.2	86.6	85.6	85.5	84.7	87.3	86	84.3	86.1	86.3	90.4	91.1	94.6	90.3	90.1	86.6	99	88.4	89.1	80	78.4	77.4	81.2
25	15.6	15.6	16.3	16.6	16.5	15.8	16.3	16	16.8	16.5	17	16.1	16.1	16.1	16.5	16.3	17	15.8	1.5	3.8	3.6	1.5	1.3	1.5	***	86.5	98	87	85.1	85.5	84.3	87.3	86.1	84.8	86	86.1	89.9	90.9	94.4	90.1	89.6	86.1	98.8	88.1	89.6	80.4	78.9	76.9	81.4
26	21.9	21.9	21.4	22.5	21.2	21.6	20.9	21.4	20.4	20.2	20.7	21.2	21.2	21.2	21.2	21.4	21.4	19.7	14.7	16.1	15.8	15.2	14.9	15.2	15.4	***	86.8	82.2	82.7	82	81.5	83	82.7	82	82.8	82.7	84.8	85.8	86.8	85.3	84.5	82.8	87	82.8	85	78.5	78.1	78.5	80.5
27	14.7	14.7	16.3	15.8	16.5	14.9	16.3	15.1	16.8	16.5	17	16.1	16.1	16.1	16.5	16.3	17	15.8	1.2	4.1	3.9	1.2	1	1.8	2	14.9	***	86.1	85.3	85	84.2	87	86.1	84	85.8	85.8	90.1	91.1	94.2	90.4	89.8	87.1	98.8	88	89.1	80.5	78.1	77.1	81.4
28	20.1	20.1	15.7	20.1	16.4	19.8	15.7	20	15.7	15.9	15.5	15.7	15.7	15.7	16.4	15.9	15.2	15.3	15.4	17	16.7	15.4	15.2	15.2	14.7	21.3	15.8	***	85.5	86.3	89.4	83.8	81.7	83.3	86	85.8	84.8	86.1	86.8	85.6	83.8	82.2	86.8	89.9	84.7	80.2	77.7	76.4	81.5
29	18.5	19	17.1	19.2	16.5	18.3	16.3	19	16.2	16.9	16.9	16.7	16.7	16.7	16.5	16.9	17.3	16.2	16.9	18.1	18.3	16.9	16.7	16.5	17.1	20.6	16.9	16.8	***	86.8	86.3	82.8	83.3	82.5	94.9	95	85.3	85.8	86	85.5	86.5	81.4	85.6	88	84.7	81.5	79	77.9	81
30	20.8	21.3	21.1	21.3	20.4	20.5	20.4	21.5	19.9	20.4	20.6	21.1	21.1	21.1	20.4	21.1	21.6	19.4	17.4	17.9	17.6	17.4	17.2	16.7	16.7	21.4	17.4	15.7	14.9	***	85.1	83.2	82.3	81.5	87	86.6	83.7	84.5	85.3	84.2	83.7	81.2	85.3	89.6	82.2	79.2	77.7	76.4	81.7
31	19.7	19.7	19.5	19.7	19.3	19.9	18.6	19.6	18.6	19.3	18.8	19.1	19.1	19.1	19.3	18.8	18.8	18.5	18.1	19.2	19.4	17.6	17.8	17.8	18.3	22.2	18.5	11.7	15.6	17.2	***	83.3	83.2	81.5	85.5	85	83.2	83.3	83.8	83.7	82.3	80.4	84.8	89.8	83.3	77.9	75.4	76.4	80.9
32	19.7	19.7	17.3	20.4	17.1	19.9	16.4	19.7	16.9	16.9	17.3	16.9	16.9	16.9	17.1	17.1	16.7	16.7	14.4	15.8	15.5	14.4	14.2	14.2	14.2	20	14.6	19	20.2	19.9	19.6	***	89.3	82	82	81.8	84.7	84.5	86.1	84.8	84.8	82.7	87.5	85.8	83.7	80	78.5	78.5	79
33	18.5	19	20.4	19.6	20.1	18.3	20.4	18.9	19.9	20.4	20.4	20.9	20.9	20.9	20.1	21.1	20.2	18.9	16.4	16.4	16.6	16.4	16.2	15.9	15.7	20.5	15.7	22.1	19.6	21.1	19.8	11.9	***	84.3	82.5	82	84.5	85.1	85	85.1	84	82.5	86	84	84.3	78.1	77.6	77.1	80
34	15.9	16.3	18	16.9	17.7	15.6	17.7	16.5	17.5	17.3	17.5	18	18	18	17.7	18	18.6	17.3	18.1	19.7	19.5	18.1	17.9	18.1	17.4	21.3	18.6	19.4	20.5	22.2	22	21.2	18	***	82.2	81.7	82.8	84.5	84.5	83.5	82.2	81.2	84.7	82	84.7	78.2	78.1	75.9	81.4
35	19.4	19.9	19.7	20.1	19	19.2	18.8	19.9	19.2	19.5	19.5	19.2	19.2	19.2	19	19.5	20.6	17.8	16.3	17.4	17.6	15.8	15.6	15.8	16	20.4	16.2	16.2	5.4	14.7	16.8	21.5	20.8	21	***	98.2	85.1	85.3	85.8	85	85	81.2	86.5	88.1	84.8	79.4	78.7	76.2	80.5
36	19.6	20.1	19.9	20	19.2	19.8	19	20	19.4	19.7	19.7	19.4	19.4	19.4	19.2	19.7	20.3	18.5	16	17.1	17.4	16	15.8	15.6	15.8	20.6	16.2	16.3	5.2	15.1	17.4	21.7	21.5	21.7	1.8	***	84.3	84.8	85.6	84.5	84.8	80.5	86.3	88.1	84	79.5	78.5	75.9	80
37	19.5	19.5	17	20.1	17.7	19.2	17.5	19.4	17.5	17.7	17.7	17.2	17.2	17.2	17.7	17.5	18.1	17.2	10.5	11.6	11.8	10.9	10.7	10.5	11.1	17.6	10.9	17.6	16.9	19.2	19.9	17.7	18	20.2	17.2	18.3	***	93.9	92.7	93.1	92.6	86.6	90.4	85.5	86.6	80.5	77.9	77.7	80.5
38	18.3	18.7	17	18.9	17.3	17.6	17.3	18.7	17	17.3	17.3	17.3	17.3	17.3	17.3	17.3	17.2	16.3	9.3	11.1	11.3	9.7	9.5	9.7	9.9	16.2	9.7	15.8	16.2	18.1	19.7	17.9	17	17.9	16.9	17.5	6.5	***	94.4	98.3	93.4	89.9	91.4	85.8	87.5	80.9	79	78.5	81
39	15.8	15.8	16.8	16.4	17	15.6	16.8	15.8	17.2	17	17.4	16.5	16.5	16.5	17	16.8	17.4	15.9	5.7	8	7.8	6.1	5.9	5.7	5.9	14.9	6.1	15	16	17	19	15.8	17.3	17.8	16.3	16.5	7.8	5.9	***	93.6	92.6	87.8	94.6	87.8	89.6	81	78.7	78.1	81.5
40	18.5	18.5	17.8	19.2	18	17.8	17.8	18.5	17.8	18	18	17.1	17.1	17.1	18	17.1	18	17	10.3	11.7	11.9	10.7	10.5	10.7	10.9	16.9	10.5	16.5	16.6	18.5	19.2	17.5	17.1	19.2	17.3	18	7.4	1.7	6.8	***	92.2	89.4	90.6	86	86.8	80.9	78.9	78.5	80.9
41	18.4	18.4	19.4	19	19.7	18.2	19	18.4	19.4	19.7	19.7	19.2	19.2	19.2	19.7	19.4	20.1	18.7	11.3	11.9	12.1	11.3	11.1	10.9	11.5	18	11.3	18.9	15.3	19.2	21	17.5	18.6	21	17.4	17.5	7.9	7	8	8.3	***	86.8	90.1	84.5	87	79.4	77.1	77.2	80.9
42	20.6	21.3	21.1	21.2	22.4	19.9	21.9	20.5	21.6	21.9	21.9	21.4	21.4	21.4	22.4	21.4	21.8	21.1	14.7	14.9	15.1	15.1	14.9	15.3	16	20.2	14.7	21.3	22.6	22.9	24	20.4	20.7	22.5	22.8	23.7	15.3	11.1	13.8	11.7	15	***	87.1	82.7	83.5	78.1	76.1	77.7	77.9
43	15.2	15.2	16.1	16.2	16.3	15.4	16.1	15.6	16.6	16.3	16.8	15.9	15.9	15.9	16.3	16.1	16.8	15.6	0.7	3.2	3.1	0.3	0.2	1	1.2	14.7	1.2	14.9	16.5	16.9	17.6	14	15.9	17.7	15.4	15.6	10.5	9.3	5.7	10.3	10.9	14.7	***	88.4	89.4	80.7	78.5	77.4	81.4
44	17.6	18.1	16.5	18.1	16.5	17.8	16.1	18.5	16.1	16.3	16.3	16.3	16.3	16.3	16.5	16.1	16.3	15.4	13.5	14.3	14.1	13.3	13	12.8	13.2	20.3	13.4	11.1	13.5	11.5	11.3	16.2	18.7	21.3	13.3	13.3	16.7	16.3	13.7	16	18	20.6	12.8	***	84	80.9	78.2	76.2	80.9
45	16.5	16.5	18.1	16.6	17.9	16.2	17.7	16	17.6	17.9	18.3	17.9	17.9	17.9	17.9	18.1	18.5	17.6	12.1	13.1	12.9	12.1	11.9	12.1	11.4	17.2	12.1	17.8	17.7	21.3	19.5	19	18.1	17.5	17.5	18.6	15.4	14.3	11.5	15.1	14.8	19.6	11.7	18.7	***	80	77.6	77.9	81
46	25.6	25.6	21.8	26.4	22.5	25.4	21.8	25.1	21.3	21.5	22	22.3	22.3	22.3	22.5	22.3	21	21.8	23.2	23.8	23.5	23.2	23	24	23.5	26.4	23.2	23.8	21.8	25.2	27.3	23.9	26.9	26.6	25	24.7	23.2	22.7	22.5	22.7	24.8	26.9	23	22.7	23.9	***	86	81.7	80.4
47	29.2	29.5	24.5	30	25.2	28.4	24.8	29.4	24.5	24.2	23.7	25.2	25.2	25.2	25.2	25.2	24.4	25.2	26.2	25.7	25.5	26.7	26.5	26.5	25.6	27.1	26.9	27.7	25.4	27.6	31.6	26.4	27.7	26.7	25.9	26.1	27.2	25.4	25.9	25.6	28.4	30.1	26.2	26.9	27.6	15.9	***	83.7	79.5
48	29.3	29	28.8	29.8	29.6	28.5	29.4	29	28.2	28.8	28.2	29.3	29.3	29.3	29.6	29.3	27.7	29.6	28.6	28.1	27.8	28.6	28.3	28.1	28.8	26.2	28.6	29.8	27.3	29.7	29.8	26.1	28.4	30.1	30	30.6	27.4	26.2	26.9	26.1	28.1	27.4	28.1	30	27	21.7	18.9	***	77.9
49	25.5	25.5	23.9	24.4	23.7	25.8	23.8	23.9	23.9	23.2	23.7	24.7	24.7	24.7	23.7	25	24.9	23.2	22.9	21.2	21.5	22.9	22.7	22.7	22.4	23.7	22.4	22.1	22.9	21.7	23.2	25.7	24.2	22.1	23.7	24.4	23.6	22.8	22.1	23	23	27.7	22.4	23.1	22.7	23.5	24.7	27.2	***
50	28.4	27.6	24.7	28.7	24.9	27.6	24.7	28.1	24.4	24.9	24.9	25.7	25.7	25.7	24.9	25.7	24.5	24.7	24.9	24.2	24.5	24.9	24.7	24.7	25.4	24.7	24.9	25.4	23.6	26.2	25.2	25.7	23.5	23.9	25.4	26.1	24.7	24	25	23.4	24.3	27.8	24.7	25.6	24.3	17.8	21.4	18.9	23.1
51	26.5	26.5	26.1	26.8	27.5	26.8	26.7	26	25.9	25.9	26.1	26.4	26.4	26.4	27.5	26.4	25.9	25.9	23.4	23.9	24.2	22.9	23.1	23.1	22.8	26.9	22.4	24.6	24.8	26.4	25.4	24.9	26.8	28.7	26.1	26.8	23.1	24.4	23.3	23.6	26.5	26.8	22.9	23.8	26	18.5	22.1	18.5	25.3
52	24.2	24.7	21.3	24.9	21.1	23.4	21.1	24.2	20.8	20.1	20.6	21.8	21.8	21.8	21.1	21.6	21.3	21.3	23.6	23.6	23.9	23.1	22.8	23.6	22.8	21.8	23.5	20.5	17.3	20.9	20.1	22.1	23.6	21.7	19.1	20.2	21.2	20	19.8	20.5	20.9	25.1	22.6	20	22.1	20.9	22.5	25.2	15.2
	1	2	3	4	5	6	7	8	9	10	11	12	13	14	15	16	17	18	19	20	21	22	23	24	25	26	27	28	29	30	31	32	33	34	35	36	37	38	39	40	41	42	43	44	45	46	47	48	49
[truncated: 5 more columns]
