# Supplementary material for: Sequence analysis of the GP5 protein of porcine reproductive and respiratory syndrome virus in Vietnam from 2007 to 2023
Source: Front Microbiol. 2024 Oct 1;15:1475208. doi: 10.3389/fmicb.2024.1475208 (PMC11473425; doi:10.3389/fmicb.2024.1475208)
Supplement: Supplementary file 4 [file Table_4.XLSX]

## Sheet: Sheet1
Supplementary Table S4. Percentage identity of the amino acid homologies of 52 PRRSV-1 GP5 strains
	1	2	3	4	5	6	7	8	9	10	11	12	13	14	15	16	17	18	19	20	21	22	23	24	25	26	27	28	29	30	31	32	33	34	35	36	37	38	39	40	41	42	43	44	45	46	47	48	49
1	***	98.5	89.6	97	89.6	99.5	89.1	96.5	90.1	90.1	89.1	89.1	89.1	89.1	89.6	89.1	89.1	90.6	88.1	86.6	87.1	88.6	88.6	87.6	87.6	84.2	89.1	86.6	87.1	85.1	83.7	86.1	83.2	88.1	85.1	85.1	83.2	86.1	86.6	86.1	85.6	82.7	88.6	87.1	88.6	80.7	75.7	77.2	77.7
2	1.5	***	88.6	95.5	88.6	98	88.6	96	89.1	89.1	88.1	89.1	89.1	89.1	88.6	89.1	88.6	89.6	87.6	86.1	86.6	88.1	88.1	87.1	87.1	83.7	88.6	86.1	86.6	84.2	83.2	85.6	82.7	87.1	84.7	84.7	82.7	85.6	86.1	85.6	85.1	82.2	88.1	86.6	88.1	80.2	75.2	76.7	77.2
3	11.2	12.4	***	88.6	98	90.1	97.5	88.1	98.5	97.5	97.5	97.5	97.5	97.5	98	97.5	96.5	98	89.6	88.1	88.6	90.1	90.1	90.6	89.6	85.1	90.6	87.6	89.1	85.6	86.6	88.6	84.7	88.1	88.1	87.1	87.1	86.1	87.6	86.6	86.1	82.7	90.1	90.1	91.1	80.2	77.2	75.2	78.2
4	3	4.6	12.4	***	88.6	97.5	88.1	98	89.1	89.1	88.1	88.1	88.1	88.1	88.6	88.1	88.1	89.6	87.1	85.6	86.1	87.6	87.6	87.1	86.6	84.2	88.1	86.1	86.1	84.7	83.2	85.6	82.2	87.1	84.2	84.2	83.2	86.1	86.6	86.1	85.6	82.7	87.6	86.6	88.6	79.7	75.2	76.7	79.2
5	11.2	12.4	2	12.4	***	90.1	98.5	88.1	99	98	98	98.5	98.5	98.5	100	98.5	97	98.5	89.6	88.1	88.6	90.1	90.1	89.6	89.6	85.6	90.6	87.6	89.6	85.6	86.6	88.6	84.7	87.6	88.6	87.6	87.1	86.1	87.6	86.6	86.1	81.7	90.1	90.1	91.1	80.7	77.2	75.2	77.7
6	0.5	2	10.6	2.5	10.6	***	89.6	97	90.6	90.6	89.6	89.6	89.6	89.6	90.1	89.6	89.6	91.1	88.6	87.1	87.6	89.1	89.1	88.1	88.1	84.7	89.6	87.1	87.6	85.6	84.2	86.6	83.7	88.6	85.6	85.6	83.7	86.6	87.1	86.6	86.1	83.2	89.1	87.6	89.1	81.2	76.2	77.7	78.2
7	11.8	12.4	2.5	13	1.5	11.2	***	88.1	98.5	97.5	97.5	98.5	98.5	98.5	98.5	98.5	97	98	89.6	88.1	88.6	90.1	90.1	89.6	89.6	85.6	90.6	87.6	90.1	86.1	87.6	88.6	84.7	87.1	89.1	88.1	87.1	86.1	87.6	86.6	87.1	81.7	90.1	91.1	91.1	80.7	77.7	75.2	78.2
8	3.6	4.1	13	2	13	3	13	***	88.6	88.6	87.6	88.6	88.6	88.6	88.1	88.6	88.1	89.1	87.1	85.6	86.1	87.6	87.6	87.1	86.6	85.1	88.1	86.1	86.1	84.2	83.2	86.6	83.2	87.6	84.7	84.2	83.2	86.1	86.6	86.1	85.6	83.7	87.6	86.6	88.6	80.7	76.2	77.7	79.7
9	10.6	11.8	1.5	11.8	1	10.1	1.5	12.4	***	99	99	98.5	98.5	98.5	99	98.5	98	99	90.1	88.6	89.1	90.6	90.6	90.1	90.1	85.6	91.1	88.6	89.6	86.1	87.6	89.1	85.1	88.1	88.6	87.6	87.6	86.6	88.1	87.1	86.6	82.2	90.6	90.6	91.6	80.7	78.2	76.2	78.2
10	10.6	11.8	2.5	11.8	2	10.1	2.5	12.4	1	***	99	97.5	97.5	97.5	98	97.5	97	98	89.6	88.1	88.6	90.1	90.1	89.6	89.6	85.1	90.6	88.1	89.1	85.6	86.6	89.1	84.2	88.1	88.1	87.1	87.1	86.1	87.6	86.6	86.1	81.7	90.1	90.6	91.1	80.7	78.7	75.7	78.7
11	11.8	13	2.5	13	2	11.2	2.5	13.6	1	1	***	97.5	97.5	97.5	98	97.5	97	98	89.1	87.6	88.1	89.6	89.6	89.1	89.1	84.7	90.1	88.6	88.6	85.1	87.6	88.1	84.2	87.6	87.6	86.6	87.1	86.1	87.1	86.6	86.1	81.7	89.6	90.6	90.6	80.2	79.2	76.2	78.2
12	11.8	11.8	2.5	13	1.5	11.2	1.5	12.4	1.5	2.5	2.5	***	100	100	98.5	100	97	98	90.1	88.6	89.1	90.6	90.6	90.1	90.1	86.1	91.1	87.6	89.6	85.1	86.6	88.6	84.7	87.1	88.6	87.6	87.6	86.6	88.1	87.1	86.6	82.7	90.6	90.1	91.6	81.2	77.7	75.7	78.2
13	11.8	11.8	2.5	13	1.5	11.2	1.5	12.4	1.5	2.5	2.5	0	***	100	98.5	100	97	98	90.1	88.6	89.1	90.6	90.6	90.1	90.1	86.1	91.1	87.6	89.6	85.1	86.6	88.6	84.7	87.1	88.6	87.6	87.6	86.6	88.1	87.1	86.6	82.7	90.6	90.1	91.6	81.2	77.7	75.7	78.2
14	11.8	11.8	2.5	13	1.5	11.2	1.5	12.4	1.5	2.5	2.5	0	0	***	98.5	100	97	98	90.1	88.6	89.1	90.6	90.6	90.1	90.1	86.1	91.1	87.6	89.6	85.1	86.6	88.6	84.7	87.1	88.6	87.6	87.6	86.6	88.1	87.1	86.6	82.7	90.6	90.1	91.6	81.2	77.7	75.7	78.2
15	11.2	12.4	2	12.4	0	10.6	1.5	13	1	2	2	1.5	1.5	1.5	***	98.5	97	98.5	89.6	88.1	88.6	90.1	90.1	89.6	89.6	85.6	90.6	87.6	89.6	85.6	86.6	88.6	84.7	87.6	88.6	87.6	87.1	86.1	87.6	86.6	86.1	81.7	90.1	90.1	91.1	80.7	77.2	75.2	77.7
16	11.8	11.8	2.5	13	1.5	11.2	1.5	12.4	1.5	2.5	2.5	0	0	0	1.5	***	97	98	90.1	88.6	89.1	90.6	90.6	90.1	90.1	86.1	91.1	87.6	89.6	85.1	86.6	88.6	84.7	87.1	88.6	87.6	87.6	86.6	88.1	87.1	86.6	82.7	90.6	90.1	91.6	81.2	77.7	75.7	78.2
17	11.8	12.4	3.6	13	3	11.2	3	13	2	3	3	3	3	3	3	3	***	97	89.6	88.1	88.6	90.1	90.1	89.6	89.6	85.1	90.6	89.6	89.1	85.1	88.1	89.6	85.1	86.1	87.1	87.1	86.1	87.1	87.6	87.1	86.1	82.2	90.1	91.6	90.1	80.7	78.2	76.2	78.2
18	10.1	11.2	2	11.2	1.5	9.5	2	11.8	1	2	2	2	2	2	1.5	2	3	***	89.6	88.1	88.6	90.1	90.1	89.6	89.6	85.1	90.6	87.6	89.1	86.1	86.6	88.6	85.1	88.6	88.1	87.1	87.1	86.1	87.6	86.6	86.1	82.2	90.1	90.1	91.1	80.7	77.2	75.7	78.7
19	13	13.6	11.2	14.2	11.2	12.4	11.2	14.2	10.6	11.2	11.8	10.6	10.6	10.6	11.2	10.6	11.2	11.2	***	96	96.5	98.5	98.5	96.5	97	88.1	98	88.6	88.6	85.6	86.6	88.6	85.1	86.1	86.6	87.6	87.6	91.6	93.1	91.6	88.6	87.1	98	89.1	92.1	80.7	79.7	77.7	78.7
20	14.8	15.4	13	16	13	14.2	13	16	12.4	13	13.6	12.4	12.4	12.4	13	12.4	13	13	4.1	***	99.5	95.5	95.5	95	95	87.6	95.5	88.1	89.1	86.1	86.1	87.1	84.7	84.2	87.1	88.1	86.6	89.6	90.6	90.1	89.1	85.6	95.5	89.1	90.6	80.7	80.7	78.7	79.7
21	14.2	14.8	12.4	15.4	12.4	13.6	12.4	15.4	11.8	12.4	13	11.8	11.8	11.8	12.4	11.8	12.4	12.4	3.6	0.5	***	96	96	95.5	95.5	88.1	96	88.6	88.6	86.6	86.1	87.6	84.2	84.7	86.6	87.6	86.1	89.1	91.1	89.6	88.6	85.1	96	89.6	91.1	81.2	81.2	79.2	79.7
22	12.4	13	10.6	13.6	10.6	11.8	10.6	13.6	10.1	10.6	11.2	10.1	10.1	10.1	10.6	10.1	10.6	10.6	1.5	4.6	4.1	***	100	97.5	97.5	87.6	98.5	89.1	89.1	86.1	87.1	89.1	85.6	86.6	88.1	88.1	87.1	91.1	93.1	91.1	89.1	86.6	99.5	90.1	92.6	81.2	79.2	78.7	79.2
23	12.4	13	10.6	13.6	10.6	11.8	10.6	13.6	10.1	10.6	11.2	10.1	10.1	10.1	10.6	10.1	10.6	10.6	1.5	4.6	4.1	0	***	97.5	97.5	87.6	98.5	89.1	89.1	86.1	87.1	89.1	85.6	86.6	88.1	88.1	87.1	91.1	93.1	91.1	89.1	86.6	99.5	90.1	92.6	81.2	79.2	78.7	79.2
24	13.6	14.2	10.1	14.2	11.2	13	11.2	14.2	10.6	11.2	11.8	10.6	10.6	10.6	11.2	10.6	11.2	11.2	3.6	5.1	4.6	2.5	2.5	***	96.5	87.1	97	89.1	88.6	86.1	86.6	89.1	85.1	85.6	87.1	87.6	86.6	90.1	93.1	90.6	88.6	85.6	97.5	90.1	92.1	80.2	79.2	78.7	78.7
25	13.6	14.2	11.2	14.8	11.2	13	11.2	14.8	10.6	11.2	11.8	10.6	10.6	10.6	11.2	10.6	11.2	11.2	3	5.1	4.6	2.5	2.5	3.6	***	87.1	97	88.6	88.6	86.6	86.6	89.6	87.1	86.1	86.6	87.6	87.1	91.1	92.1	91.1	89.1	84.7	97.5	89.1	92.1	80.2	79.7	77.2	78.2
26	17.8	18.5	16.6	17.8	16	17.2	16	16.6	16	16.6	17.2	15.4	15.4	15.4	16	15.4	16.6	16.6	13	13.6	13	13.6	13.6	14.2	14.2	***	88.1	84.2	87.1	83.2	82.2	84.7	81.2	83.2	84.7	84.7	84.7	86.6	87.6	87.6	84.7	82.2	87.6	84.7	87.1	79.7	75.7	77.7	77.2
27	11.8	12.4	10.1	13	10.1	11.2	10.1	13	9.5	10.1	10.6	9.5	9.5	9.5	10.1	9.5	10.1	10.1	2	4.6	4.1	1.5	1.5	3	3	13	***	89.6	89.6	86.6	87.1	89.6	86.1	86.6	87.6	88.1	87.6	91.1	93.1	91.6	89.6	85.6	98	90.1	93.1	81.7	79.2	78.7	79.7
28	14.8	15.4	13.6	15.4	13.6	14.2	13.6	15.4	12.4	13	12.4	13.6	13.6	13.6	13.6	13.6	11.2	13.6	12.4	13	12.4	11.8	11.8	11.8	12.4	17.8	11.2	***	86.1	84.2	90.6	86.1	83.2	84.2	84.2	84.2	85.6	86.6	87.1	87.1	86.1	81.7	89.1	90.1	88.6	81.2	79.2	80.2	79.7
29	14.2	14.8	11.8	15.4	11.2	13.6	10.6	15.4	11.2	11.8	12.4	11.2	11.2	11.2	11.2	11.2	11.8	11.8	12.4	11.8	12.4	11.8	11.8	12.4	12.4	14.2	11.2	15.4	***	86.6	86.6	86.6	84.2	85.1	95	95	87.6	89.6	88.1	89.1	90.6	84.2	89.1	88.1	88.6	81.7	78.7	79.2	79.2
30	16.6	17.8	16	17.2	16	16	15.4	17.8	15.4	16	16.6	16.6	16.6	16.6	16	16.6	16.6	15.4	16	15.4	14.8	15.4	15.4	15.4	14.8	19.1	14.8	17.8	14.8	***	82.2	85.1	81.7	82.7	84.7	85.1	81.7	82.2	83.7	82.2	84.2	80.2	86.1	86.1	84.2	78.7	74.8	76.7	78.2
31	18.5	19.1	14.8	19.1	14.8	17.8	13.6	19.1	13.6	14.8	13.6	14.8	14.8	14.8	14.8	14.8	13	14.8	14.8	15.4	15.4	14.2	14.2	14.8	14.8	20.4	14.2	10.1	14.8	20.4	***	84.7	81.7	82.7	83.7	82.7	83.7	84.7	85.1	84.7	86.1	79.2	87.1	89.6	86.1	77.2	75.7	77.2	78.2
32	15.4	16	12.4	16	12.4	14.8	12.4	14.8	11.8	11.8	13	12.4	12.4	12.4	12.4	12.4	11.2	12.4	12.4	14.2	13.6	11.8	11.8	11.8	11.2	17.2	11.2	15.4	14.8	16.6	17.2	***	90.1	84.2	84.7	84.2	84.2	85.6	87.1	86.6	86.1	80.2	89.1	86.6	87.6	80.7	78.2	77.2	76.7
33	19.1	19.8	17.2	20.4	17.2	18.5	17.2	19.1	16.6	17.8	17.8	17.2	17.2	17.2	17.2	17.2	16.6	16.6	16.6	17.2	17.8	16	16	16.6	14.2	21.7	15.4	19.1	17.8	21.1	21.1	10.6	***	85.1	82.2	81.7	82.7	84.2	83.7	83.7	83.7	80.7	85.6	83.7	85.1	78.2	75.2	73.8	75.2
34	13	14.2	13	14.2	13.6	12.4	14.2	13.6	13	13	13.6	14.2	14.2	14.2	13.6	14.2	15.4	12.4	15.4	17.8	17.2	14.8	14.8	16	15.4	19.1	14.8	17.8	16.6	19.8	19.8	17.8	16.6	***	83.7	82.2	83.2	85.1	85.6	84.2	83.7	81.7	86.6	84.7	87.6	78.7	76.7	76.2	78.7
35	16.6	17.2	13	17.8	12.4	16	11.8	17.2	12.4	13	13.6	12.4	12.4	12.4	12.4	12.4	14.2	13	14.8	14.2	14.8	13	13	14.2	14.8	17.2	13.6	17.8	5.1	17.2	18.5	17.2	20.4	18.5	***	96	87.1	87.1	86.1	86.6	88.1	84.7	88.1	86.6	87.1	79.7	76.7	76.7	77.2
36	16.6	17.2	14.2	17.8	13.6	16	13	17.8	13.6	14.2	14.8	13.6	13.6	13.6	13.6	13.6	14.2	14.2	13.6	13	13.6	13	13	13.6	13.6	17.2	13	17.8	5.1	16.6	19.8	17.8	21.1	20.4	4.1	***	85.1	87.6	85.6	87.1	88.1	83.7	88.1	87.1	86.1	79.7	77.2	76.2	76.7
37	19.1	19.8	14.2	19.1	14.2	18.5	14.2	19.1	13.6	14.2	14.2	13.6	13.6	13.6	14.2	13.6	15.4	14.2	13.6	14.8	15.4	14.2	14.2	14.8	14.2	17.2	13.6	16	13.6	21.1	18.5	17.8	19.8	19.1	14.2	16.6	***	92.1	89.6	92.6	91.6	85.1	87.1	83.2	88.1	80.2	76.7	75.7	78.7
38	15.4	16	15.4	15.4	15.4	14.8	15.4	15.4	14.8	15.4	15.4	14.8	14.8	14.8	15.4	14.8	14.2	15.4	8.9	11.2	11.8	9.5	9.5	10.6	9.5	14.8	9.5	14.8	11.2	20.4	17.2	16	17.8	16.6	14.2	13.6	8.4	***	93.1	98.5	93.6	89.1	91.1	86.1	89.1	81.7	79.7	78.7	79.2
39	14.8	15.4	13.6	14.8	13.6	14.2	13.6	14.8	13	13.6	14.2	13	13	13	13.6	13	13.6	13.6	7.3	10.1	9.5	7.3	7.3	7.3	8.4	13.6	7.3	14.2	13	18.5	16.6	14.2	18.5	16	15.4	16	11.2	7.3	***	93.6	91.6	86.1	93.1	87.6	91.6	81.2	79.2	79.2	80.2
40	15.4	16	14.8	15.4	14.8	14.8	14.8	15.4	14.2	14.8	14.8	14.2	14.2	14.2	14.8	14.2	14.2	14.8	8.9	10.6	11.2	9.5	9.5	10.1	9.5	13.6	8.9	14.2	11.8	20.4	17.2	14.8	18.5	17.8	14.8	14.2	7.8	1.5	6.7	***	93.6	87.6	91.1	85.6	89.6	81.7	79.2	78.7	79.2
41	16	16.6	15.4	16	15.4	15.4	14.2	16	14.8	15.4	15.4	14.8	14.8	14.8	15.4	14.8	15.4	15.4	12.4	11.8	12.4	11.8	11.8	12.4	11.8	17.2	11.2	15.4	10.1	17.8	15.4	15.4	18.5	18.5	13	13	8.9	6.7	8.9	6.7	***	86.6	89.1	86.6	87.6	81.7	79.7	78.2	79.7
42	19.8	20.4	19.8	19.8	21.1	19.1	21.1	18.5	20.4	21.1	21.1	19.8	19.8	19.8	21.1	19.8	20.4	20.4	14.2	16	16.6	14.8	14.8	16	17.2	20.4	16	21.1	17.8	23	24.4	23	22.4	21.1	17.2	18.5	16.6	11.8	15.4	13.6	14.8	***	86.6	82.7	82.7	79.2	76.7	77.7	75.7
43	12.4	13	10.6	13.6	10.6	11.8	10.6	13.6	10.1	10.6	11.2	10.1	10.1	10.1	10.6	10.1	10.6	10.6	2	4.6	4.1	0.5	0.5	2.5	2.5	13.6	2	11.8	11.8	15.4	14.2	11.8	16	14.8	13	13	14.2	9.5	7.3	9.5	11.8	14.8	***	90.1	92.6	81.2	79.2	78.7	79.2
44	14.2	14.8	10.6	14.8	10.6	13.6	9.5	14.8	10.1	10.1	10.1	10.6	10.6	10.6	10.6	10.6	8.9	10.6	11.8	11.8	11.2	10.6	10.6	10.6	11.8	17.2	10.6	10.6	13	15.4	11.2	14.8	18.5	17.2	14.8	14.2	19.1	15.4	13.6	16	14.8	19.8	10.6	***	87.6	79.2	77.7	77.2	78.7
45	12.4	13	9.5	12.4	9.5	11.8	9.5	12.4	8.9	9.5	10.1	8.9	8.9	8.9	9.5	8.9	10.6	9.5	8.4	10.1	9.5	7.8	7.8	8.4	8.4	14.2	7.3	12.4	12.4	17.8	15.4	13.6	16.6	13.6	14.2	15.4	13	11.8	8.9	11.2	13.6	19.8	7.8	13.6	***	81.2	76.7	77.2	79.7
46	22.4	23	23	23.7	22.4	21.7	22.4	22.4	22.4	22.4	23	21.7	21.7	21.7	22.4	21.7	22.4	22.4	22.4	22.4	21.7	21.7	21.7	23	23	23.7	21.1	21.7	21.1	25.1	27.2	22.4	25.8	25.1	23.7	23.7	23	21.1	21.7	21.1	21.1	24.4	21.7	24.4	21.7	***	84.2	80.7	77.2
47	29.3	30.1	27.2	30.1	27.2	28.6	26.5	28.6	25.8	25.1	24.4	26.5	26.5	26.5	27.2	26.5	25.8	27.2	23.7	22.4	21.7	24.4	24.4	24.4	23.7	29.3	24.4	24.4	25.1	30.8	29.3	25.8	30.1	27.9	27.9	27.2	27.9	23.7	24.4	24.4	23.7	27.9	24.4	26.5	27.9	17.8	***	82.2	76.2
48	27.2	27.9	30.1	27.9	30.1	26.5	30.1	26.5	28.6	29.3	28.6	29.3	29.3	29.3	30.1	29.3	28.6	29.3	26.5	25.1	24.4	25.1	25.1	25.1	27.2	26.5	25.1	23	24.4	27.9	27.2	27.2	32.3	28.6	27.9	28.6	29.3	25.1	24.4	25.1	25.8	26.5	25.1	27.2	27.2	22.4	20.4	***	76.7
49	26.5	27.2	25.8	24.4	26.5	25.8	25.8	23.7	25.8	25.1	25.8	25.8	25.8	25.8	26.5	25.8	25.8	25.1	25.1	23.7	23.7	24.4	24.4	25.1	25.8	27.2	23.7	23.7	24.4	25.8	25.8	27.9	30.1	25.1	27.2	27.9	25.1	24.4	23	24.4	23.7	29.3	24.4	25.1	23.7	27.2	28.6	27.9	***
50	25.1	23.7	27.2	25.8	27.2	24.4	25.8	24.4	25.8	26.5	27.2	26.5	26.5	26.5	27.2	26.5	25.8	26.5	25.1	23	23.7	24.4	24.4	25.1	25.8	25.1	23.7	21.1	21.1	24.4	24.4	25.1	27.2	23	23.7	24.4	25.1	23.7	25.1	23.7	21.7	27.9	24.4	25.1	23.7	19.1	19.8	16.6	22.4
51	26.5	27.2	23.7	27.2	23.7	25.8	23.7	25.8	22.4	22.4	23	23	23	23	23.7	23	23.7	23.7	23	23	23.7	22.4	22.4	22.4	23	25.1	21.7	18.5	23	27.9	25.1	22.4	27.2	24.4	25.1	27.2	21.1	21.7	22.4	21.1	23.7	27.2	22.4	26.5	23	21.1	19.1	17.2	27.9
52	21.7	23	19.1	23	19.1	21.1	19.8	22.4	17.8	16.6	17.8	19.1	19.1	19.1	19.1	19.1	17.8	19.1	21.7	21.7	21.7	19.8	19.8	21.1	20.4	22.4	20.4	17.8	17.2	21.7	21.1	21.1	23.7	19.1	17.8	19.8	19.1	20.4	17.2	20.4	19.8	23.7	19.8	20.4	19.1	20.4	23	27.9	16.6
	1	2	3	4	5	6	7	8	9	10	11	12	13	14	15	16	17	18	19	20	21	22	23	24	25	26	27	28	29	30	31	32	33	34	35	36	37	38	39	40	41	42	43	44	45	46	47	48	49
[truncated: 5 more columns]
