# Supplementary material for: Sequence analysis of the GP5 protein of porcine reproductive and respiratory syndrome virus in Vietnam from 2007 to 2023
Source: Front Microbiol. 2024 Oct 1;15:1475208. doi: 10.3389/fmicb.2024.1475208 (PMC11473425; doi:10.3389/fmicb.2024.1475208)
Supplement: Supplementary file 5 [file Table_5.XLSX]

## Sheet: Sheet1
Supplementary Table S5. Percentage identity of the amino acid homologies of 80 PRRSV-2 GP5 strains
	1	2	3	4	5	6	7	8	9	10	11	12	13	14	15	16	17	18	19	20	21	22	23	24	25	26	27	28	29	30	31	32	33	34	35	36	37	38	39	40	41	42	43	44	45	46	47	48	49
1	***	88.6	89.6	89.6	86.6	89.6	89.1	87.1	91.5	86.1	88.1	87.6	90	88.6	87.6	90	92.5	89.1	88.1	85.6	87.5	87.5	87.5	86.5	87	87.1	83.1	82.6	82.1	81.6	83.1	82.6	83.6	83.6	83.6	83.6	83.6	85.1	85.6	87.1	85.6	85.6	85.6	85.1	85.1	85.1	85.6	85.6	86.1
2	12.4	***	89.6	89.6	86.6	89.1	87.1	86.6	92.5	85.1	86.6	88.1	92.5	88.6	88.1	91.5	91	89.6	87.1	87.1	88	88	88	87.5	87.5	87.6	82.1	82.1	82.6	80.6	82.1	82.6	82.6	81.1	83.6	82.6	83.6	82.1	81.6	84.6	83.1	82.6	83.1	82.1	82.6	83.1	82.6	83.1	83.6
3	11.3	11.3	***	98.5	89.6	96.5	94	90	91.5	90.5	94	92	90	91	91.5	91	90	93	93.5	88.6	89	89	89	88.5	88	88.6	86.1	85.6	86.6	84.6	86.1	86.6	86.6	85.1	86.6	86.6	86.6	86.6	87.1	89.6	87.6	87.1	86.1	86.6	86.6	86.6	87.1	87.6	88.1
4	11.3	11.3	1.5	***	90	97.5	95.5	90	92	90	95	92.5	91	91.5	91.5	91.5	90.5	92.5	94	89.1	90.5	90.5	90.5	90	89.5	90	86.1	85.6	87.1	84.6	86.1	86.6	86.6	84.6	86.6	86.6	86.6	87.1	86.6	90	87.1	87.6	86.6	87.1	86.1	87.1	87.6	87.1	87.6
5	14.8	14.8	11.3	10.7	***	90.5	87.1	87.6	87.6	87.6	89.1	89.6	86.6	87.1	88.1	89.1	86.6	88.1	88.6	87.1	85.5	85.5	85.5	85	84.5	85.1	85.6	84.6	87.1	84.6	86.1	85.1	86.1	84.6	86.6	86.1	86.6	86.1	85.1	88.6	86.6	86.6	86.6	86.1	85.1	86.1	86.6	86.6	87.1
6	11.3	11.9	3.6	2.5	10.1	***	93.5	89.6	92	89.6	94	93	89.6	91	90	92	90.5	91.5	92.5	89.6	88.5	88.5	88.5	88	88	88.1	86.1	86.1	87.6	84.6	86.1	86.6	86.6	84.6	86.6	86.6	86.6	86.1	86.1	89.1	86.6	86.6	85.6	86.1	85.6	86.1	86.6	86.6	87.1
7	11.9	14.2	6.2	4.6	14.2	6.8	***	88.6	90	87.6	93	90	90	89.6	89.1	90	88.6	89.1	94.5	88.1	89.5	89.5	89	88	88.5	89.1	84.6	84.1	84.6	83.1	84.6	85.1	85.1	83.1	85.1	85.1	85.1	86.6	87.1	89.6	86.6	87.1	86.1	87.1	86.1	86.6	87.1	86.6	87.1
8	14.2	14.8	10.7	10.7	13.6	11.3	12.4	***	91	87.6	88.1	88.6	90	90	97.5	90	89.1	91	87.6	88.1	86.5	86.5	87	86	85.5	86.1	83.6	84.1	85.1	82.6	84.1	84.1	84.1	83.6	84.6	84.1	84.6	84.6	85.1	87.1	85.6	85.1	86.1	85.1	86.1	85.6	85.1	86.6	86.1
9	9	7.9	9	8.4	13.6	8.4	10.7	9.6	***	87.6	89.6	91.5	93.5	92.5	92.5	96	97	93.5	89.6	89.1	90.5	90.5	90.5	90	90	90	83.6	84.6	86.1	82.1	83.6	84.1	84.1	84.1	84.1	84.1	84.1	85.1	86.1	87.6	86.1	85.6	86.6	86.1	85.6	86.1	85.6	86.1	86.6
10	15.5	16.7	10.1	10.7	13.6	11.3	13.6	13.6	13.6	***	88.6	91	86.6	85.6	89.1	89.6	85.6	87.6	88.6	87.1	85	85	85	84.5	84	84.6	82.1	81.1	84.1	81.1	82.6	82.6	82.6	83.1	82.6	82.6	82.6	85.1	85.1	87.1	86.1	85.6	85.6	85.1	85.6	85.1	85.6	86.6	86.6
11	13	14.8	6.2	5.2	11.9	6.2	7.3	13	11.3	12.4	***	91.5	89.1	88.6	88.6	90.5	88.1	90	90.5	87.6	87.5	87.5	87.5	87	86.5	87.1	84.1	83.6	86.1	82.6	84.1	84.6	84.6	82.6	84.6	84.6	84.6	86.1	86.1	89.1	86.6	86.6	85.6	86.1	85.6	86.1	86.6	86.6	87.1
12	13.6	13	8.4	7.9	11.3	7.3	10.7	12.4	9	9.6	9	***	89.6	89.6	90	92.5	89.6	90.5	90	89.6	87	87	87	86.5	86	86.6	83.6	82.6	86.1	82.1	83.6	84.1	84.1	82.6	83.6	84.1	83.6	85.1	84.6	87.6	85.6	85.6	86.1	85.1	84.6	85.1	85.6	85.6	86.1
13	10.7	7.9	10.7	9.6	14.8	11.3	10.7	10.7	6.8	14.8	11.9	11.3	***	88.6	91.5	92	91.5	89.1	89.1	85.6	88.5	88.5	89	88.5	87.5	88.1	82.6	83.1	83.6	81.1	82.6	83.1	83.1	82.6	83.1	83.1	83.1	84.6	84.6	86.1	84.1	85.1	85.6	85.1	84.1	85.6	85.1	84.1	84.6
14	12.4	12.4	9.6	9	14.2	9.6	11.3	10.7	7.9	16.1	12.4	11.3	12.4	***	90	91.5	92.5	96	88.6	89.1	87.5	87.5	87.5	87	87	86.1	83.6	85.6	84.6	82.1	83.6	84.1	84.1	84.6	84.1	84.1	84.1	83.6	84.6	86.6	84.6	84.1	85.1	83.6	84.6	84.6	84.1	84.6	85.1
15	13.6	13	9	9	13	10.7	11.9	2.5	7.9	11.9	12.4	10.7	9	10.7	***	90	90	91.5	89.1	87.6	87	87	87.5	87	86	86.6	83.6	84.1	85.1	82.6	84.1	84.1	84.1	83.6	84.6	84.1	84.6	85.1	85.6	87.6	86.1	85.6	86.6	85.6	86.6	86.1	85.6	87.1	86.6
16	10.7	9	9.6	9	11.9	8.4	10.7	10.7	4.1	11.3	10.1	7.9	8.4	9	10.7	***	93.5	92	90	90	89	89	89	88.5	88.5	88.6	84.1	84.1	87.6	82.6	84.1	84.6	84.6	83.6	84.6	84.6	84.6	85.1	86.1	88.1	86.1	85.6	86.6	86.1	85.1	86.1	85.6	86.1	86.6
17	7.9	9.6	10.7	10.1	14.8	10.1	12.4	11.9	3	16.1	13	11.3	9	7.9	10.7	6.8	***	92	88.1	88.6	89	89	89	88.5	88.5	88.1	84.6	86.1	84.6	83.1	84.6	84.1	85.1	85.1	85.1	85.1	85.1	84.1	84.1	86.6	85.1	84.6	85.6	84.1	84.6	85.1	84.6	85.1	85.6
18	11.9	11.3	7.3	7.9	13	9	11.9	9.6	6.8	13.6	10.7	10.1	11.9	4.1	9	8.4	8.4	***	90	89.6	88	88	88	87.5	87.5	86.6	84.6	85.1	85.1	83.1	84.6	85.1	85.1	85.1	85.1	85.1	85.1	85.6	86.1	88.6	86.6	86.1	87.1	85.6	86.1	86.6	86.1	86.6	87.1
19	13	14.2	6.8	6.2	12.4	7.9	5.7	13.6	11.3	12.4	10.1	10.7	11.9	12.4	11.9	10.7	13	10.7	***	88.1	89.5	89.5	89.5	89	88.5	88.6	86.1	85.1	86.1	84.6	86.1	86.6	86.6	84.1	86.6	86.6	86.6	87.6	87.6	90.5	87.6	88.1	87.1	88.6	86.1	87.6	88.1	87.6	88.1
20	16.1	14.2	12.4	11.9	14.2	11.3	13	13	11.9	14.2	13.6	11.3	16.1	11.9	13.6	10.7	12.4	11.3	13	***	85.5	85.5	85.5	84.5	85	84.6	83.6	82.6	83.6	82.1	83.6	84.1	84.1	84.1	84.1	84.1	84.1	83.6	82.6	85.1	84.6	84.1	85.1	83.6	84.1	83.6	84.1	85.1	85.1
21	13.7	13.1	11.9	10.2	16.2	12.5	11.3	14.9	10.2	16.8	13.7	14.3	12.5	13.7	14.3	11.9	11.9	13.1	11.3	16.2	***	100	99.5	98.5	99	97.5	83.5	82.5	84.5	83.5	84.5	84	84	82.5	84	84	84	85	84	87.5	85	85.5	84.5	85.5	83.5	85	85.5	85	85.5
22	13.7	13.1	11.9	10.2	16.2	12.5	11.3	14.9	10.2	16.8	13.7	14.3	12.5	13.7	14.3	11.9	11.9	13.1	11.3	16.2	0	***	99.5	98.5	99	97.5	83.5	82.5	84.5	83.5	84.5	84	84	82.5	84	84	84	85	84	87.5	85	85.5	84.5	85.5	83.5	85	85.5	85	85.5
23	13.7	13.1	11.9	10.2	16.2	12.5	11.9	14.3	10.2	16.8	13.7	14.3	11.9	13.7	13.7	11.9	11.9	13.1	11.3	16.2	0.5	0.5	***	99	98.5	97	83.5	82.5	84.5	83.5	84.5	84	84	82.5	84	84	84	85	84	87.5	85	85.5	84.5	85.5	83.5	85	85.5	85	85.5
24	14.9	13.7	12.5	10.8	16.8	13.1	13.1	15.5	10.8	17.4	14.3	14.9	12.5	14.3	14.3	12.5	12.5	13.7	11.9	17.4	1.5	1.5	1	***	97.5	96	83	82	84	83	84	83.5	83.5	82	83.5	83.5	83.5	84.5	83.5	87	84.5	85	84	85	83	84.5	85	84.5	85
25	14.3	13.7	13.1	11.3	17.4	13.1	12.5	16.2	10.8	18	14.9	15.5	13.7	14.3	15.5	12.5	12.5	13.7	12.5	16.8	1	1	1.5	2.5	***	96.5	82.5	81.5	83.5	82.5	83.5	83	83	81.5	83	83	83	84	83	86.5	84	84.5	83.5	84.5	82.5	84	84.5	84	84.5
26	14.2	13.6	12.4	10.7	16.7	13	11.9	15.5	10.7	17.3	14.2	14.8	13	15.5	14.8	12.4	13	14.8	12.4	17.3	2.5	2.5	3.1	4.1	3.6	***	82.6	81.6	84.1	82.1	83.6	83.1	83.1	81.6	83.1	83.1	83.1	85.6	84.6	87.1	85.6	86.1	85.1	86.1	84.1	85.6	86.1	85.6	86.1
27	19.2	20.5	15.5	15.5	16.1	15.5	17.3	18.6	18.6	20.5	17.9	18.6	19.9	18.6	18.6	17.9	17.3	17.3	15.5	18.6	18.7	18.7	18.7	19.3	20	19.9	***	97	86.1	97	98.5	98.5	99.5	94.5	98	99.5	98	87.1	85.1	88.6	86.6	87.6	86.6	87.1	86.1	87.1	87.6	87.6	87.1
28	19.9	20.5	16.1	16.1	17.3	15.5	17.9	17.9	17.3	21.8	18.6	19.9	19.2	16.1	17.9	17.9	15.5	16.7	16.7	19.9	20	20	20	20.6	21.3	21.2	3	***	85.6	95.5	97	96.5	97.5	94	96.5	97.5	96.5	86.1	84.6	87.6	85.6	86.6	85.6	86.1	85.6	87.1	86.6	86.6	86.1
29	20.5	19.9	14.8	14.2	14.2	13.6	17.3	16.7	15.5	17.9	15.5	15.5	18.6	17.3	16.7	13.6	17.3	16.7	15.5	18.6	17.4	17.4	17.4	18	18.7	17.9	15.5	16.1	***	85.6	86.6	86.6	86.6	85.6	87.1	86.6	87.1	85.1	85.1	87.1	86.1	85.6	85.1	85.1	85.6	85.1	85.6	86.1	86.6
30	21.2	22.5	17.3	17.3	17.3	17.3	19.2	19.9	20.5	21.8	19.9	20.5	21.8	20.5	19.9	19.9	19.2	19.2	17.3	20.5	18.7	18.7	18.7	19.3	20	20.5	3	4.6	16.1	***	98.5	96.5	97.5	94.5	97	97.5	97	87.1	85.1	88.6	86.6	87.6	86.6	87.1	86.1	87.1	87.6	87.6	87.1
31	19.2	20.5	15.5	15.5	15.5	15.5	17.3	17.9	18.6	19.9	17.9	18.6	19.9	18.6	17.9	17.9	17.3	17.3	15.5	18.6	17.4	17.4	17.4	18	18.7	18.6	1.5	3	14.8	1.5	***	98	99	96	98.5	99	98.5	88.6	86.6	90	88.1	89.1	88.1	88.6	87.6	88.6	89.1	89.1	88.6
32	19.9	19.9	14.8	14.8	16.7	14.8	16.7	17.9	17.9	19.9	17.3	17.9	19.2	17.9	17.9	17.3	17.9	16.7	14.8	17.9	18	18	18	18.7	19.3	19.2	1.5	3.6	14.8	3.6	2	***	99	94	97.5	99	97.5	86.6	84.6	88.1	86.1	87.1	86.1	86.6	85.6	86.6	87.1	87.1	86.6
33	18.6	19.9	14.8	14.8	15.5	14.8	16.7	17.9	17.9	19.9	17.3	17.9	19.2	17.9	17.9	17.3	16.7	16.7	14.8	17.9	18	18	18	18.7	19.3	19.2	0.5	2.5	14.8	2.5	1	1	***	95	98.5	100	98.5	87.6	85.6	89.1	87.1	88.1	87.1	87.6	86.6	87.6	88.1	88.1	87.6
34	18.6	21.8	16.7	17.3	17.3	17.3	19.2	18.6	17.9	19.2	19.9	19.9	19.9	17.3	18.6	18.6	16.7	16.7	17.9	17.9	20	20	20	20.6	21.3	21.2	5.7	6.2	16.1	5.7	4.1	6.2	5.2	***	94.5	95	94.5	87.6	86.6	88.1	87.6	88.1	88.1	87.6	87.6	87.6	88.1	88.6	88.1
35	18.6	18.6	14.8	14.8	14.8	14.8	16.7	17.3	17.9	19.9	17.3	18.6	19.2	17.9	17.3	17.3	16.7	16.7	14.8	17.9	18	18	18	18.7	19.3	19.2	2	3.6	14.2	3	1.5	2.5	1.5	5.7	***	98.5	100	87.1	86.1	89.6	87.6	87.6	86.6	87.1	87.1	87.1	87.6	88.6	88.1
36	18.6	19.9	14.8	14.8	15.5	14.8	16.7	17.9	17.9	19.9	17.3	17.9	19.2	17.9	17.9	17.3	16.7	16.7	14.8	17.9	18	18	18	18.7	19.3	19.2	0.5	2.5	14.8	2.5	1	1	0	5.2	1.5	***	98.5	87.6	85.6	89.1	87.1	88.1	87.1	87.6	86.6	87.6	88.1	88.1	87.6
37	18.6	18.6	14.8	14.8	14.8	14.8	16.7	17.3	17.9	19.9	17.3	18.6	19.2	17.9	17.3	17.3	16.7	16.7	14.8	17.9	18	18	18	18.7	19.3	19.2	2	3.6	14.2	3	1.5	2.5	1.5	5.7	0	1.5	***	87.1	86.1	89.6	87.6	87.6	86.6	87.1	87.1	87.1	87.6	88.6	88.1
38	16.7	20.5	14.8	14.2	15.5	15.5	14.8	17.3	16.7	16.7	15.5	16.7	17.3	18.6	16.7	16.7	17.9	16.1	13.6	18.6	16.8	16.8	16.8	17.4	18	16.1	14.2	15.5	16.7	14.2	12.4	14.8	13.6	13.6	14.2	13.6	14.2	***	96	97	97.5	99.5	98.5	99	96.5	99	99.5	98	98.5
39	16.1	21.2	14.2	14.8	16.7	15.5	14.2	16.7	15.5	16.7	15.5	17.3	17.3	17.3	16.1	15.5	17.9	15.5	13.6	19.9	18	18	18	18.7	19.3	17.3	16.7	17.3	16.7	16.7	14.8	17.3	16.1	14.8	15.5	16.1	15.5	4.1	***	96	96.5	96.5	95.5	97	96.5	96	96.5	97	97.5
40	14.2	17.3	11.3	10.7	12.4	11.9	11.3	14.2	13.6	14.2	11.9	13.6	15.5	14.8	13.6	13	14.8	12.4	10.1	16.7	13.7	13.7	13.7	14.3	14.9	14.2	12.4	13.6	14.2	12.4	10.7	13	11.9	13	11.3	11.9	11.3	3	4.1	***	96.5	97.5	96.5	97	95.5	97	97.5	97	97.5
41	16.1	19.2	13.6	14.2	14.8	14.8	14.8	16.1	15.5	15.5	14.8	16.1	17.9	17.3	15.5	15.5	16.7	14.8	13.6	17.3	16.8	16.8	16.8	17.4	18	16.1	14.8	16.1	15.5	14.8	13	15.5	14.2	13.6	13.6	14.2	13.6	2.5	3.6	3.6	***	98	97	97.5	97	97.5	98	98.5	99
42	16.1	19.9	14.2	13.6	14.8	14.8	14.2	16.7	16.1	16.1	14.8	16.1	16.7	17.9	16.1	16.1	17.3	15.5	13	17.9	16.2	16.2	16.2	16.8	17.4	15.5	13.6	14.8	16.1	13.6	11.9	14.2	13	13	13.6	13	13.6	0.5	3.6	2.5	2	***	99	99.5	97	99.5	100	98.5	99
43	16.1	19.2	15.5	14.8	14.8	16.1	15.5	15.5	14.8	16.1	16.1	15.5	16.1	16.7	14.8	14.8	16.1	14.2	14.2	16.7	17.4	17.4	17.4	18	18.7	16.7	14.8	16.1	16.7	14.8	13	15.5	14.2	13	14.8	14.2	14.8	1.5	4.6	3.6	3	1	***	98.5	96.5	98.5	99	97.5	98
44	16.7	20.5	14.8	14.2	15.5	15.5	14.2	16.7	15.5	16.7	15.5	16.7	16.7	18.6	16.1	15.5	17.9	16.1	12.4	18.6	16.2	16.2	16.2	16.8	17.4	15.5	14.2	15.5	16.7	14.2	12.4	14.8	13.6	13.6	14.2	13.6	14.2	1	3	3	2.5	0.5	1.5	***	96.5	99	99.5	98	98.5
45	16.7	19.9	14.8	15.5	16.7	16.1	15.5	15.5	16.1	16.1	16.1	17.3	17.9	17.3	14.8	16.7	17.3	15.5	15.5	17.9	18.7	18.7	18.7	19.3	20	17.9	15.5	16.1	16.1	15.5	13.6	16.1	14.8	13.6	14.2	14.8	14.2	3.6	3.6	4.6	3	3	3.6	3.6	***	96.5	97	98.5	98
46	16.7	19.2	14.8	14.2	15.5	15.5	14.8	16.1	15.5	16.7	15.5	16.7	16.1	17.3	15.5	15.5	16.7	14.8	13.6	18.6	16.8	16.8	16.8	17.4	18	16.1	14.2	14.2	16.7	14.2	12.4	14.8	13.6	13.6	14.2	13.6	14.2	1	4.1	3	2.5	0.5	1.5	1	3.6	***	99.5	98	98.5
47	16.1	19.9	14.2	13.6	14.8	14.8	14.2	16.7	16.1	16.1	14.8	16.1	16.7	17.9	16.1	16.1	17.3	15.5	13	17.9	16.2	16.2	16.2	16.8	17.4	15.5	13.6	14.8	16.1	13.6	11.9	14.2	13	13	13.6	13	13.6	0.5	3.6	2.5	2	0	1	0.5	3	0.5	***	98.5	99
48	16.1	19.2	13.6	14.2	14.8	14.8	14.8	14.8	15.5	14.8	14.8	16.1	17.9	17.3	14.2	15.5	16.7	14.8	13.6	16.7	16.8	16.8	16.8	17.4	18	16.1	13.6	14.8	15.5	13.6	11.9	14.2	13	12.4	12.4	13	12.4	2	3	3	1.5	1.5	2.5	2	1.5	2	1.5	***	99.5
49	15.5	18.6	13	13.6	14.2	14.2	14.2	15.5	14.8	14.8	14.2	15.5	17.3	16.7	14.8	14.8	16.1	14.2	13	16.7	16.2	16.2	16.2	16.8	17.4	15.5	14.2	15.5	14.8	14.2	12.4	14.8	13.6	13	13	13.6	13	1.5	2.5	2.5	1	1	2	1.5	2	1.5	1	0.5	***
50	16.1	19.9	15.5	14.8	14.8	16.1	15.5	16.7	16.1	16.7	16.1	16.7	16.7	17.9	16.1	16.1	17.3	15.5	14.2	17.9	17.4	17.4	17.4	18	18.7	16.7	14.8	16.1	17.3	14.8	13	15.5	14.2	13	14.8	14.2	14.8	1.5	4.6	3.6	3	1	1	1.5	3	1.5	1	2.5	2
51	16.1	19.2	13.6	14.2	14.8	14.8	14.8	16.1	15.5	15.5	14.8	16.1	17.9	17.3	15.5	15.5	16.7	14.8	13.6	17.3	16.8	16.8	16.8	17.4	18	16.1	14.8	16.1	15.5	14.8	13	15.5	14.2	13.6	13.6	14.2	13.6	2	3	3	1.5	1.5	2.5	2	2.5	2	1.5	1	0.5
52	15.5	19.2	14.8	14.2	14.2	15.5	14.8	16.1	15.5	16.1	15.5	16.1	16.1	17.3	15.5	15.5	16.7	14.8	13.6	17.3	16.8	16.8	16.8	17.4	18	16.1	14.2	15.5	16.7	14.2	12.4	14.8	13.6	12.4	14.2	13.6	14.2	1	4.1	3	2.5	0.5	0.5	1	3.6	1	0.5	2	1.5
53	16.1	19.2	15.5	14.8	14.8	16.1	15.5	15.5	14.8	16.1	16.1	15.5	16.1	16.7	14.8	14.8	16.1	14.2	14.2	16.7	17.4	17.4	17.4	18	18.7	16.7	14.8	16.1	16.7	14.8	13	15.5	14.2	13	14.8	14.2	14.8	1.5	4.6	3.6	3	1	0	1.5	3.6	1.5	1	2.5	2
54	17.3	21.8	17.3	16.7	16.7	17.9	17.3	17.9	17.9	18.6	17.3	18.6	18.6	19.2	17.9	17.9	18.6	16.1	16.1	19.9	19.3	19.3	19.3	20	20.6	18.6	16.7	17.9	19.2	16.7	14.8	17.3	16.1	14.8	16.7	16.1	16.7	3	6.2	5.2	4.6	2.5	2.5	3	5.7	3	2.5	4.1	3.6
55	16.7	19.2	14.8	14.2	15.5	15.5	14.8	16.1	15.5	16.7	15.5	16.7	16.1	17.3	15.5	15.5	16.7	14.8	13.6	18.6	16.8	16.8	16.8	17.4	18	16.1	14.2	14.2	16.7	14.2	12.4	14.8	13.6	13.6	14.2	13.6	14.2	1	4.1	3	2.5	0.5	1.5	1	3.6	0	0.5	2	1.5
56	16.1	19.2	14.8	14.2	13	14.2	14.8	16.1	15.5	17.3	15.5	14.8	16.1	17.3	15.5	15.5	16.7	14.8	13	17.9	16.8	16.8	16.8	17.4	18	16.1	14.2	15.5	16.1	14.2	12.4	14.8	13.6	13.6	14.2	13.6	14.2	2	5.2	3	3.6	1.5	1.5	2	4.6	2	1.5	3	2.5
57	16.1	19.2	13.6	14.2	14.8	14.8	14.8	16.1	15.5	15.5	14.8	16.1	17.9	17.3	15.5	15.5	16.7	14.8	13.6	17.3	16.2	16.2	16.2	16.8	17.4	16.1	14.8	16.1	15.5	14.8	13	15.5	14.2	13.6	13.6	14.2	13.6	2	3	3	1.5	1.5	2.5	2	2.5	2	1.5	1	0.5
58	16.1	19.2	13.6	14.2	16.1	16.1	14.8	16.1	15.5	16.1	16.1	17.3	17.9	17.3	14.2	16.7	16.7	14.8	13.6	17.9	16.8	16.8	16.8	17.4	18	16.1	14.8	16.1	16.7	14.8	13	15.5	14.2	13.6	13.6	14.2	13.6	3	4.1	4.1	2.5	2.5	3.6	3	1.5	3	2.5	1	1.5
59	17.9	20.5	14.2	14.8	15.5	15.5	15.5	14.2	16.1	17.3	15.5	17.3	17.9	17.9	13.6	16.7	17.3	15.5	14.8	19.2	18	18	18	18.7	19.3	17.3	14.2	14.8	15.5	14.2	12.4	14.8	13.6	14.2	13	13.6	13	4.6	4.6	4.1	4.1	4.1	5.2	4.6	2.5	4.6	4.1	2.5	3
60	19.2	18.6	15.5	13.6	13.6	14.8	16.7	16.1	14.2	17.9	15.5	14.8	17.9	16.7	15.5	14.8	15.5	15.5	16.7	17.3	15.5	15.5	15.5	16.2	16.8	14.8	10.1	11.3	13.6	10.1	8.4	10.7	9.6	11.9	9.6	9.6	9.6	8.4	10.7	7.9	9	7.9	7.9	8.4	9	8.4	7.9	7.9	8.4
61	15.5	18.6	13	13.6	14.2	14.2	14.2	15.5	14.8	14.8	14.2	15.5	17.3	16.7	14.8	14.8	16.1	14.2	13	16.7	16.2	16.2	16.2	16.8	17.4	15.5	14.2	15.5	14.8	14.2	12.4	14.8	13.6	13	13	13.6	13	1.5	2.5	2.5	1	1	2	1.5	2	1.5	1	0.5	0
62	15.5	19.2	13	13.6	14.8	14.2	14.2	16.1	15.5	14.8	14.2	15.5	17.9	16.7	15.5	14.8	16.7	14.2	13	17.9	16.8	16.8	16.8	17.4	18	16.1	14.8	16.1	15.5	14.8	13	15.5	14.2	13.6	13.6	14.2	13.6	2.5	2.5	2.5	2	2	3	2.5	2.5	2.5	2	1.5	1
63	16.1	19.9	14.2	13.6	14.8	14.8	14.2	16.7	16.1	16.1	14.8	16.1	16.7	17.9	16.1	16.1	17.3	15.5	13	17.9	16.2	16.2	16.2	16.8	17.4	15.5	13.6	14.8	16.1	13.6	11.9	14.2	13	13	13.6	13	13.6	0.5	3.6	2.5	2	0	1	0.5	3	0.5	0	1.5	1
64	16.7	19.2	13.6	14.2	14.8	14.8	14.8	17.3	15.5	14.8	14.8	16.1	17.9	17.3	16.7	14.2	16.7	14.8	13	18.6	16.8	16.8	16.8	17.4	18	16.1	15.5	16.7	15.5	16.1	14.2	16.1	14.8	15.5	14.8	14.8	14.8	4.1	4.6	4.1	3.6	3.6	4.6	4.1	4.1	4.1	3.6	3	2.5
65	18.6	17.3	14.2	13.6	12.4	14.2	15.5	15.5	13.6	17.3	14.8	14.2	17.9	15.5	14.8	13.6	14.8	14.2	15.5	16.7	15.5	15.5	15.5	16.2	16.8	14.8	10.7	11.9	11.9	10.7	9	11.3	10.1	12.4	9.6	10.1	9.6	8.4	9	6.8	7.3	7.9	7.9	8.4	8.4	8.4	7.9	7.3	6.8
66	20.5	19.2	14.8	15.5	13.6	16.1	17.3	17.3	15.5	19.2	16.7	16.1	19.9	17.3	16.7	15.5	16.7	16.1	17.3	18.6	17.4	17.4	17.4	18	18.7	16.7	12.4	13.6	13	12.4	10.7	13	11.9	14.2	11.3	11.9	11.3	10.1	10.7	8.4	9	9.6	9.6	10.1	10.1	10.1	9.6	9	8.4
67	16.7	20.5	14.8	14.2	15.5	15.5	14.8	17.3	16.7	15.5	15.5	15.5	17.3	18.6	15.5	16.7	17.9	16.1	13.6	18.6	16.8	16.8	16.8	17.4	18	16.1	14.2	15.5	16.7	14.2	12.4	14.8	13.6	13.6	14.2	13.6	14.2	1	4.1	3	2.5	0.5	1.5	1	3.6	1	0.5	2	1.5
68	15.5	18.6	13	13.6	14.2	14.2	14.2	15.5	14.8	14.8	14.2	15.5	17.3	16.7	14.8	14.8	16.1	14.2	13	16.7	16.2	16.2	16.2	16.8	17.4	15.5	14.2	15.5	14.8	14.2	12.4	14.8	13.6	13	13	13.6	13	1.5	2.5	2.5	1	1	2	1.5	2	1.5	1	0.5	0
69	16.1	19.2	13.6	14.2	14.8	14.8	14.8	14.8	15.5	14.8	14.8	16.1	17.9	17.3	14.2	15.5	16.7	14.8	13.6	16.7	16.8	16.8	16.8	17.4	18	17.3	13.6	14.8	16.1	13.6	11.9	14.2	13	12.4	12.4	13	12.4	3	4.1	3	2.5	2.5	3.6	3	1.5	3	2.5	1	1.5
70	16.1	20.5	14.2	14.8	16.1	15.5	14.8	17.9	16.1	15.5	15.5	17.3	18.6	17.3	17.3	15.5	17.3	15.5	14.2	19.2	18	18	18	18.7	19.3	17.3	16.7	17.3	16.1	16.7	15.5	17.3	16.1	15.5	16.1	16.1	16.1	4.1	4.1	5.2	3.6	3.6	4.6	4.1	3	4.1	3.6	3	2.5
71	19.2	21.8	17.9	16.7	17.9	17.9	17.3	17.9	18.6	18.6	17.3	16.7	19.2	21.2	16.7	19.2	19.9	19.2	16.7	21.2	18.7	18.7	18.7	19.3	20	19.2	17.3	18.6	19.9	17.3	15.5	17.9	16.7	16.7	17.3	16.7	17.3	4.6	7.9	5.7	6.2	4.1	5.2	4.6	6.8	4.6	4.1	5.7	5.2
72	17.9	14.8	12.4	11.9	13	12.4	14.8	14.2	11.9	15.5	13	12.4	15.5	13.6	13.6	11.9	14.2	12.4	14.8	14.8	11.9	11.9	11.9	12.5	13.1	12.4	11.3	12.4	10.7	10.7	9.6	10.7	10.7	11.9	10.1	10.7	10.1	10.1	10.7	8.4	9	9.6	9.6	10.1	10.1	10.1	9.6	9	8.4
73	16.1	19.2	13.6	14.2	14.8	14.8	14.8	16.1	15.5	15.5	14.8	16.1	17.9	17.3	15.5	15.5	16.7	14.8	13.6	17.3	16.8	16.8	16.8	17.4	18	16.1	14.8	16.1	15.5	14.8	13	15.5	14.2	13.6	13.6	14.2	13.6	2	3	3	1.5	1.5	2.5	2	1.5	2	1.5	1	0.5
74	17.9	14.8	12.4	11.9	13	12.4	14.8	14.2	11.9	15.5	13	12.4	15.5	13.6	13.6	11.9	14.2	12.4	14.8	14.8	11.9	11.9	11.9	12.5	13.1	12.4	11.3	12.4	10.7	10.7	9.6	10.7	10.7	11.9	10.1	10.7	10.1	10.1	10.7	8.4	9	9.6	9.6	10.1	10.1	10.1	9.6	9	8.4
75	18.6	17.9	14.8	13	13	14.2	16.1	16.7	13.6	17.9	14.8	14.2	17.3	16.1	16.1	14.2	14.8	14.8	14.8	17.3	13.7	13.7	13.7	14.3	14.9	13	10.7	11.9	11.9	10.7	9	11.3	10.1	12.4	10.1	10.1	10.1	8.4	10.7	7.3	9	7.9	7.9	8.4	10.1	8.4	7.9	9	8.4
76	16.1	20.5	14.2	14.8	16.1	15.5	14.8	15.5	16.1	16.1	15.5	17.3	18.6	17.3	14.8	16.7	17.3	15.5	14.8	17.9	18	18	18	18.7	19.3	17.3	14.8	15.5	16.1	14.8	13	15.5	14.2	13	13.6	14.2	13.6	3	3	4.1	2.5	2.5	3.6	3	0.5	3	2.5	1	1.5
77	18.6	19.2	16.1	14.2	15.5	16.7	14.8	20.5	15.5	19.2	17.3	16.7	18.6	17.3	17.9	16.1	16.1	17.3	16.7	21.2	14.3	14.3	14.9	15.5	15.5	13.6	15.5	16.1	17.3	16.1	14.2	16.1	14.8	17.9	14.8	14.8	14.8	13	14.2	11.3	13	12.4	13.6	12.4	14.8	13	12.4	13	12.4
78	17.9	18.6	15.5	14.8	13.6	14.2	16.7	15.5	14.2	19.2	16.7	14.8	16.7	17.9	14.8	15.5	15.5	16.7	16.7	17.9	18	18	18	18.7	19.3	17.3	19.9	20.5	16.7	19.9	17.9	20.5	19.2	18.6	18.6	19.2	18.6	10.1	10.1	9.6	9.6	9.6	9	10.1	9.6	10.1	9.6	9	8.4
79	17.3	20.5	14.8	15.5	16.1	16.1	16.1	18.6	16.7	15.5	16.1	17.3	19.2	18.6	17.9	15.5	17.9	16.1	14.2	19.2	18	18	18	18.7	19.3	17.3	16.7	17.9	16.7	16.1	15.5	17.3	16.1	16.1	16.1	16.1	16.1	4.1	5.2	5.2	3.6	3.6	4.6	4.1	4.1	4.1	3.6	3	2.5
80	16.1	19.2	13.6	14.2	14.8	14.8	14.8	16.1	15.5	15.5	14.8	16.1	17.9	17.3	15.5	15.5	16.7	14.8	13.6	17.3	16.8	16.8	16.8	17.4	18	16.1	14.8	16.1	15.5	14.8	13	15.5	14.2	13.6	13.6	14.2	13.6	2	3	3	1.5	1.5	2.5	2	2	2	1.5	1	0.5
	1	2	3	4	5	6	7	8	9	10	11	12	13	14	15	16	17	18	19	20	21	22	23	24	25	26	27	28	29	30	31	32	33	34	35	36	37	38	39	40	41	42	43	44	45	46	47	48	49
[truncated: 33 more columns]
